# Supplementary material for: Poly[μ3-chlorido-μ2-chloridodichlorido(μ-dimethyl sulfoxide-κ2 O:S)(dimethyl sulfoxide-κO)(μ-pyrimidine-κ2 N:N′)­ruthenium(III)sodium]
Source: Acta Crystallogr Sect E Struct Rep Online. 2011 May 14;67(Pt 6):m756–7. doi: 10.1107/S1600536811017211 (PMC3120471; doi:10.1107/S1600536811017211)
Supplement: Supplementary file 1 [file e-67-0m756-sup1.cif]

##############################################################################
#                                                                            #
# This CIF contains the data in a paper accepted for publication in          #
# Acta Crystallographica Section E. It conforms to the requirements of       #
# Notes for Authors for Acta Crystallographica Section E, and has been       #
# peer reviewed under the auspices of the IUCr Commission on Journals.       #
#                                                                            #
# Full details of the Crystallographic Information File format               #
# are given in the paper "The Crystallographic Information File (CIF):       #
# a New Standard Archive File for Crystallography" by S. R. Hall, F. H.      #
# Allen and I. D. Brown [Acta Cryst. (1991), A47, 655-685].                  #
#                                                                            #
# The current version of the core CIF dictionary is obtainable from          #
# ftp://ftp.iucr.org/pub/cif_core.dic.                                       #
#                                                                            #
# Software is freely available for graphical display of the structure(s)     #
# in this CIF. For information consult the CIF software page                 #
# http://www.iucr.org/resources/cif/software.                                #
#                                                                            #
# This file may be used for bona fide research purposes within the           #
# scientific community so long as proper attribution is given to the journal # 
# article from which it was obtained.                                        #
#                                                                            #
##############################################################################
data_I
_audit_creation_method     SHELXL-97
_chemical_name_systematic
;
Poly[\m~3~-chlorido-\m~2~-chloridodichlorido(\m-dimethyl
sulfoxide-\k^2^<i>O</i>:<i>S</i>)(dimethyl
sulfoxide-\k<i>O</i>)(\m-pyrimidine-
\k^2^<i>N</i>:<i>N</i>')ruthenium(III)sodium]
;
_chemical_name_common     ?
_chemical_formula_moiety     'C8 H16 Cl4 N2 Na O2 Ru S2'
_chemical_formula_sum     'C8 H16 Cl4 N2 Na O2 Ru S2'
_chemical_formula_iupac     '[Na Ru Cl4 (C4 H4 N2) (C2 H6 O S)2]'
_chemical_formula_weight     502.21
_chemical_melting_point     ?
_symmetry_cell_setting     monoclinic
_symmetry_space_group_name_H-M     'P 2/c'
_symmetry_space_group_name_Hall     '-P 2yc'
loop_
    _symmetry_equiv_pos_as_xyz
    'x, y, z'
    '-x, y, -z+1/2'
    '-x, -y, -z'
    'x, -y, z-1/2'
_cell_length_a     12.5052(6)
_cell_length_b     10.9917(5)
_cell_length_c     13.1837(6)
_cell_angle_alpha     90.00
_cell_angle_beta     91.6800(10)
_cell_angle_gamma     90.00
_cell_volume     1811.37(15)
_cell_formula_units_Z     4
_cell_measurement_reflns_used     9970
_cell_measurement_theta_min     2.47
_cell_measurement_theta_max     30.38
_cell_measurement_temperature     125(2)
_exptl_crystal_description     block
_exptl_crystal_colour     orange
_exptl_crystal_size_max     0.25
_exptl_crystal_size_mid     0.23
_exptl_crystal_size_min     0.10
_exptl_crystal_density_diffrn     1.842
_exptl_crystal_density_meas     ?
_exptl_crystal_density_method     'not measured'
_exptl_crystal_F_000     996
_exptl_absorpt_coefficient_mu     1.709
_exptl_absorpt_correction_type     multi-scan
_exptl_absorpt_process_details     '(SADABS; Bruker, 2007)'
_exptl_absorpt_correction_T_min     0.6746
_exptl_absorpt_correction_T_max     0.8477
_exptl_special_details
;
A suitable crystal was mounted in a nylon loop with Paratone-N cryoprotectant
oil and data was collected on a Bruker <i>APEX</i> II CCD platform
diffractometer. The structure was solved using direct methods and standard
difference map techniques, and was refined by full-matrix least-squares
procedures on F^2^ with <i>SHELXTL</i> Version 6.14 (Sheldrick, 2008).
;
_diffrn_ambient_temperature     125(2)
_diffrn_radiation_type     MoK\a
_diffrn_radiation_wavelength     0.71073
_diffrn_radiation_source     'fine-focus sealed tube'
_diffrn_radiation_monochromator     graphite
_diffrn_measurement_device_type     'Bruker APEXII CCD'
_diffrn_measurement_method     '\f and \w'
_diffrn_detector_area_resol_mean     ?
_diffrn_reflns_number     25088
_diffrn_reflns_av_R_equivalents     0.0184
_diffrn_reflns_av_sigmaI/netI     0.0140
_diffrn_reflns_theta_min     1.63
_diffrn_reflns_theta_max     30.53
_diffrn_reflns_theta_full     29.02
_diffrn_measured_fraction_theta_max     0.942
_diffrn_measured_fraction_theta_full     1.000
_diffrn_reflns_limit_h_min     -17
_diffrn_reflns_limit_h_max     17
_diffrn_reflns_limit_k_min     -15
_diffrn_reflns_limit_k_max     15
_diffrn_reflns_limit_l_min     -17
_diffrn_reflns_limit_l_max     17
_refine_special_details
;
Refinement of <i>F</i>^2^ against ALL reflections. The weighted <i>R</i>-factor
<i>wR</i> and goodness of fit <i>S</i> are based on <i>F</i>^2^, conventional
<i>R</i>-factors <i>R</i> are based on <i>F</i>, with <i>F</i> set to zero for
negative <i>F</i>^2^. The threshold expression of <i>F</i>^2^ >
\s(<i>F</i>^2^) is used only for calculating <i>R</i>-factors(gt) <i>etc</i>.
and is not relevant to the choice of reflections for refinement.
<i>R</i>-factors based on <i>F</i>^2^ are statistically about twice as large
as those based on <i>F</i>, and <i>R</i>- factors based on ALL data will be
even larger.
;
_reflns_number_total     5227
_reflns_number_gt     4922
_reflns_threshold_expression     I>2sigma(I)
_refine_ls_structure_factor_coef     Fsqd
_refine_ls_matrix_type     full
_refine_ls_R_factor_all     0.0193
_refine_ls_R_factor_gt     0.0177
_refine_ls_wR_factor_gt     0.0444
_refine_ls_wR_factor_ref     0.0453
_refine_ls_goodness_of_fit_ref     1.072
_refine_ls_restrained_S_all     1.072
_refine_ls_number_reflns     5227
_refine_ls_number_parameters     185
_refine_ls_number_restraints     0
_refine_ls_hydrogen_treatment     constr
_refine_ls_weighting_scheme     calc
_refine_ls_weighting_details
         'calc w=1/[\s^2^(Fo^2^)+(0.0191P)^2^+1.3448P] where P=(Fo^2^+2Fc^2^)/3'
_atom_sites_solution_hydrogens     geom
_atom_sites_solution_primary     direct
_atom_sites_solution_secondary     difmap
_refine_ls_shift/su_max     0.003
_refine_ls_shift/su_mean     0.000
_refine_diff_density_max     0.605
_refine_diff_density_min     -0.873
_refine_ls_extinction_method     none
_refine_ls_extinction_coef     ?
loop_
    _atom_type_symbol
    _atom_type_description
    _atom_type_scat_dispersion_real
    _atom_type_scat_dispersion_imag
    _atom_type_scat_source
    'C' 'C' 0.0033 0.0016
                         'International Tables Vol C Tables 4.2.6.8 and 6.1.1.4'
    'H' 'H' 0.0000 0.0000
                         'International Tables Vol C Tables 4.2.6.8 and 6.1.1.4'
    'N' 'N' 0.0061 0.0033
                         'International Tables Vol C Tables 4.2.6.8 and 6.1.1.4'
    'O' 'O' 0.0106 0.0060
                         'International Tables Vol C Tables 4.2.6.8 and 6.1.1.4'
    'Na' 'Na' 0.0362 0.0249
                         'International Tables Vol C Tables 4.2.6.8 and 6.1.1.4'
    'S' 'S' 0.1246 0.1234
                         'International Tables Vol C Tables 4.2.6.8 and 6.1.1.4'
    'Cl' 'Cl' 0.1484 0.1585
                         'International Tables Vol C Tables 4.2.6.8 and 6.1.1.4'
    'Ru' 'Ru' -1.2594 0.8363
                         'International Tables Vol C Tables 4.2.6.8 and 6.1.1.4'
_computing_data_collection     'APEX2 (Bruker 2007)'
_computing_cell_refinement     'SAINT (Bruker 2007)'
_computing_data_reduction     'SAINT (Bruker 2007)'
_computing_structure_solution     'SHELXS97 (Sheldrick, 2008)'
_computing_structure_refinement     'SHELXL97 (Sheldrick, 2008)'
_computing_molecular_graphics     'SHELXTL (Sheldrick, 2008)'
_computing_publication_material     'SHELXTL (Sheldrick, 2008)'
loop_
    _atom_site_type_symbol
    _atom_site_label
    _atom_site_fract_x
    _atom_site_fract_y
    _atom_site_fract_z
    _atom_site_U_iso_or_equiv
    _atom_site_adp_type
    _atom_site_calc_flag
    _atom_site_refinement_flags
    _atom_site_occupancy
    _atom_site_symmetry_multiplicity
    _atom_site_disorder_assembly
    _atom_site_disorder_group
    Ru Ru1 0.710023(8) 0.198037(9) 0.478554(8) 0.01123(3) Uani d . 1 1 . .
    Cl Cl1 0.85124(3) 0.11358(3) 0.38991(3) 0.01888(7) Uani d . 1 1 . .
    Cl Cl2 0.58872(3) 0.05284(3) 0.41162(2) 0.01429(6) Uani d . 1 1 . .
    Cl Cl3 0.56492(3) 0.28961(3) 0.56229(3) 0.01702(7) Uani d . 1 1 . .
    Cl Cl4 0.81971(3) 0.35246(3) 0.54845(3) 0.01820(7) Uani d . 1 1 . .
    S S1 0.75569(3) 0.07509(3) 0.61274(2) 0.01419(6) Uani d . 1 1 . .
    S S2 0.15245(3) 0.26924(4) 0.56476(3) 0.02733(9) Uani d . 1 1 . .
    Na Na1 0.39260(5) 0.17477(5) 0.47975(4) 0.01674(11) Uani d . 1 1 . .
    O O1 0.72781(9) -0.05555(9) 0.60442(8) 0.0226(2) Uani d . 1 1 . .
    O O2 0.27052(9) 0.29182(10) 0.56554(9) 0.0234(2) Uani d . 1 1 . .
    N N1 0.67216(9) 0.30751(10) 0.35040(9) 0.0143(2) Uani d . 1 1 . .
    N N2 0.63506(11) 0.31171(11) 0.17229(9) 0.0190(2) Uani d . 1 1 . .
    C C1 0.65932(11) 0.42887(13) 0.35492(11) 0.0172(3) Uani d . 1 1 . .
    H H1B 0.6663 0.4691 0.4185 0.021 Uiso calc R 1 1 . .
    C C2 0.63608(12) 0.49591(13) 0.26817(12) 0.0209(3) Uani d . 1 1 . .
    H H2B 0.6289 0.5819 0.2706 0.025 Uiso calc R 1 1 . .
    C C3 0.62363(12) 0.43273(13) 0.17765(11) 0.0207(3) Uani d . 1 1 . .
    H H3A 0.6064 0.4767 0.1173 0.025 Uiso calc R 1 1 . .
    C C4 0.66019(11) 0.25468(13) 0.25867(10) 0.0167(3) Uani d . 1 1 . .
    H H4A 0.6706 0.1692 0.2554 0.020 Uiso calc R 1 1 . .
    C C5 0.70393(15) 0.12935(16) 0.72786(12) 0.0282(3) Uani d . 1 1 . .
    H H5A 0.7338 0.0815 0.7846 0.042 Uiso calc R 1 1 . .
    H H5B 0.6258 0.1216 0.7256 0.042 Uiso calc R 1 1 . .
    H H5C 0.7235 0.2150 0.7371 0.042 Uiso calc R 1 1 . .
    C C6 0.89514(13) 0.07824(16) 0.64379(13) 0.0270(3) Uani d . 1 1 . .
    H H6A 0.9099 0.0267 0.7032 0.041 Uiso calc R 1 1 . .
    H H6B 0.9172 0.1620 0.6591 0.041 Uiso calc R 1 1 . .
    H H6C 0.9351 0.0478 0.5862 0.041 Uiso calc R 1 1 . .
    C C7 0.10238(14) 0.30545(16) 0.44103(14) 0.0286(3) Uani d . 1 1 . .
    H H7A 0.1303 0.2470 0.3923 0.043 Uiso calc R 1 1 . .
    H H7B 0.1252 0.3877 0.4229 0.043 Uiso calc R 1 1 . .
    H H7C 0.0241 0.3016 0.4396 0.043 Uiso calc R 1 1 . .
    C C8 0.09779(13) 0.39468(17) 0.63121(13) 0.0280(3) Uani d . 1 1 . .
    H H8A 0.1257 0.3946 0.7015 0.042 Uiso calc R 1 1 . .
    H H8B 0.0196 0.3877 0.6307 0.042 Uiso calc R 1 1 . .
    H H8C 0.1179 0.4707 0.5980 0.042 Uiso calc R 1 1 . .
loop_
    _atom_site_aniso_label
    _atom_site_aniso_U_11
    _atom_site_aniso_U_22
    _atom_site_aniso_U_33
    _atom_site_aniso_U_12
    _atom_site_aniso_U_13
    _atom_site_aniso_U_23
    Ru1 0.01237(5) 0.01042(5) 0.01084(5) -0.00154(3) -0.00045(3) -0.00023(3)
    Cl1 0.01630(15) 0.02092(16) 0.01953(15) 0.00148(12) 0.00268(11) -0.00202(12)
    Cl2 0.01616(14) 0.01303(13) 0.01361(13) -0.00274(11) -0.00093(10)
                                                                    -0.00138(11)
    Cl3 0.01559(14) 0.01744(15) 0.01805(15) -0.00118(11) 0.00076(11)
                                                                    -0.00633(11)
    Cl4 0.01779(15) 0.01504(14) 0.02153(16) -0.00515(11) -0.00358(12)
                                                                    -0.00077(12)
    S1 0.01623(15) 0.01305(14) 0.01310(14) -0.00307(11) -0.00283(11) 0.00139(11)
    S2 0.02289(19) 0.02494(19) 0.0341(2) -0.00204(15) -0.00019(15) 0.00201(16)
    Na1 0.0173(3) 0.0158(3) 0.0170(3) -0.0015(2) -0.0024(2) -0.0016(2)
    O1 0.0303(6) 0.0128(5) 0.0239(5) -0.0053(4) -0.0103(4) 0.0034(4)
    O2 0.0188(5) 0.0248(6) 0.0265(6) 0.0019(4) -0.0004(4) -0.0036(4)
    N1 0.0159(5) 0.0127(5) 0.0141(5) -0.0003(4) -0.0005(4) 0.0009(4)
    N2 0.0240(6) 0.0179(6) 0.0152(6) 0.0009(5) -0.0002(5) 0.0027(4)
    C1 0.0183(6) 0.0142(6) 0.0188(6) -0.0015(5) -0.0015(5) -0.0007(5)
    C2 0.0245(7) 0.0137(6) 0.0242(7) -0.0001(5) -0.0026(6) 0.0036(5)
    C3 0.0246(7) 0.0178(7) 0.0195(7) 0.0012(5) -0.0019(5) 0.0062(5)
    C4 0.0217(7) 0.0139(6) 0.0144(6) 0.0000(5) 0.0007(5) 0.0007(5)
    C5 0.0424(10) 0.0282(8) 0.0140(7) 0.0057(7) 0.0034(6) 0.0030(6)
    C6 0.0187(7) 0.0309(8) 0.0309(8) -0.0042(6) -0.0096(6) 0.0104(7)
    C7 0.0231(8) 0.0313(9) 0.0312(9) -0.0011(6) -0.0048(6) -0.0054(7)
    C8 0.0190(7) 0.0344(9) 0.0308(8) -0.0002(6) 0.0039(6) -0.0024(7)
_geom_special_details
;
All e.s.d.'s (except the e.s.d. in the dihedral angle between two l.s. planes)
are estimated using the full covariance matrix. The cell e.s.d.'s are taken
into account individually in the estimation of e.s.d.'s in distances, angles
and torsion angles; correlations between e.s.d.'s in cell parameters are only
used when they are defined by crystal symmetry. An approximate (isotropic)
treatment of cell e.s.d.'s is used for estimating e.s.d.'s involving l.s.
planes.
;
loop_
    _geom_bond_atom_site_label_1
    _geom_bond_atom_site_label_2
    _geom_bond_site_symmetry_2
    _geom_bond_distance
    _geom_bond_publ_flag
    Ru1 N1 . 2.1165(11) ?
    Ru1 S1 . 2.2853(3) ?
    Ru1 Cl1 . 2.3381(4) ?
    Ru1 Cl4 . 2.3532(3) ?
    Ru1 Cl2 . 2.3555(3) ?
    Ru1 Cl3 . 2.3753(3) ?
    Cl2 Na1 3_656 2.8888(7) ?
    Cl2 Na1 . 2.9576(7) ?
    Cl3 Na1 . 2.6988(7) ?
    S1 O1 . 1.4811(11) ?
    S1 C5 . 1.7708(16) ?
    S1 C6 . 1.7798(16) ?
    S2 O2 . 1.4969(12) ?
    S2 C7 . 1.7753(18) ?
    S2 C8 . 1.7806(18) ?
    Na1 O1 3_656 2.2623(12) ?
    Na1 O2 . 2.3165(12) ?
    Na1 N2 2_655 2.5224(14) ?
    Na1 Cl2 3_656 2.8888(7) ?
    O1 Na1 3_656 2.2623(12) ?
    N1 C1 . 1.3451(17) ?
    N1 C4 . 1.3459(18) ?
    N2 C4 . 1.3294(18) ?
    N2 C3 . 1.3400(19) ?
    N2 Na1 2_655 2.5224(14) ?
    C1 C2 . 1.384(2) ?
    C1 H1B . 0.9500 ?
    C2 C3 . 1.386(2) ?
    C2 H2B . 0.9500 ?
    C3 H3A . 0.9500 ?
    C4 H4A . 0.9500 ?
    C5 H5A . 0.9800 ?
    C5 H5B . 0.9800 ?
    C5 H5C . 0.9800 ?
    C6 H6A . 0.9800 ?
    C6 H6B . 0.9800 ?
    C6 H6C . 0.9800 ?
    C7 H7A . 0.9800 ?
    C7 H7B . 0.9800 ?
    C7 H7C . 0.9800 ?
    C8 H8A . 0.9800 ?
    C8 H8B . 0.9800 ?
    C8 H8C . 0.9800 ?
loop_
    _geom_angle_atom_site_label_1
    _geom_angle_atom_site_label_2
    _geom_angle_atom_site_label_3
    _geom_angle_site_symmetry_1
    _geom_angle_site_symmetry_3
    _geom_angle
    _geom_angle_publ_flag
    N1 Ru1 S1 . . 177.55(3) ?
    N1 Ru1 Cl1 . . 88.93(3) ?
    S1 Ru1 Cl1 . . 88.676(13) ?
    N1 Ru1 Cl4 . . 90.96(3) ?
    S1 Ru1 Cl4 . . 89.645(12) ?
    Cl1 Ru1 Cl4 . . 92.407(13) ?
    N1 Ru1 Cl2 . . 87.68(3) ?
    S1 Ru1 Cl2 . . 91.887(12) ?
    Cl1 Ru1 Cl2 . . 91.791(13) ?
    Cl4 Ru1 Cl2 . . 175.564(12) ?
    N1 Ru1 Cl3 . . 88.51(3) ?
    S1 Ru1 Cl3 . . 93.885(13) ?
    Cl1 Ru1 Cl3 . . 177.438(13) ?
    Cl4 Ru1 Cl3 . . 87.525(12) ?
    Cl2 Ru1 Cl3 . . 88.217(12) ?
    Ru1 Cl2 Na1 . 3_656 111.055(16) ?
    Ru1 Cl2 Na1 . . 96.306(15) ?
    Na1 Cl2 Na1 3_656 . 107.313(17) ?
    Ru1 Cl3 Na1 . . 103.076(17) ?
    O1 S1 C5 . . 107.39(8) ?
    O1 S1 C6 . . 105.24(7) ?
    C5 S1 C6 . . 100.18(9) ?
    O1 S1 Ru1 . . 117.58(4) ?
    C5 S1 Ru1 . . 112.02(6) ?
    C6 S1 Ru1 . . 112.80(6) ?
    O2 S2 C7 . . 106.88(8) ?
    O2 S2 C8 . . 105.14(7) ?
    C7 S2 C8 . . 98.53(8) ?
    O1 Na1 O2 3_656 . 97.03(5) ?
    O1 Na1 N2 3_656 2_655 83.22(4) ?
    O2 Na1 N2 . 2_655 88.83(5) ?
    O1 Na1 Cl3 3_656 . 168.75(4) ?
    O2 Na1 Cl3 . . 94.20(3) ?
    N2 Na1 Cl3 2_655 . 97.50(4) ?
    O1 Na1 Cl2 3_656 3_656 77.56(3) ?
    O2 Na1 Cl2 . 3_656 106.49(4) ?
    N2 Na1 Cl2 2_655 3_656 156.63(4) ?
    Cl3 Na1 Cl2 . 3_656 98.81(2) ?
    O1 Na1 Cl2 3_656 . 97.73(4) ?
    O2 Na1 Cl2 . . 164.62(4) ?
    N2 Na1 Cl2 2_655 . 97.16(4) ?
    Cl3 Na1 Cl2 . . 71.032(17) ?
    Cl2 Na1 Cl2 3_656 . 72.685(17) ?
    S1 O1 Na1 . 3_656 138.58(7) ?
    S2 O2 Na1 . . 124.66(7) ?
    C1 N1 C4 . . 117.21(12) ?
    C1 N1 Ru1 . . 123.55(10) ?
    C4 N1 Ru1 . . 119.24(9) ?
    C4 N2 C3 . . 116.47(13) ?
    C4 N2 Na1 . 2_655 115.02(9) ?
    C3 N2 Na1 . 2_655 128.45(10) ?
    N1 C1 C2 . . 120.92(13) ?
    N1 C1 H1B . . 119.5 ?
    C2 C1 H1B . . 119.5 ?
    C1 C2 C3 . . 117.41(13) ?
    C1 C2 H2B . . 121.3 ?
    C3 C2 H2B . . 121.3 ?
    N2 C3 C2 . . 122.24(13) ?
    N2 C3 H3A . . 118.9 ?
    C2 C3 H3A . . 118.9 ?
    N2 C4 N1 . . 125.70(13) ?
    N2 C4 H4A . . 117.1 ?
    N1 C4 H4A . . 117.1 ?
    S1 C5 H5A . . 109.5 ?
    S1 C5 H5B . . 109.5 ?
    H5A C5 H5B . . 109.5 ?
    S1 C5 H5C . . 109.5 ?
    H5A C5 H5C . . 109.5 ?
    H5B C5 H5C . . 109.5 ?
    S1 C6 H6A . . 109.5 ?
    S1 C6 H6B . . 109.5 ?
    H6A C6 H6B . . 109.5 ?
    S1 C6 H6C . . 109.5 ?
    H6A C6 H6C . . 109.5 ?
    H6B C6 H6C . . 109.5 ?
    S2 C7 H7A . . 109.5 ?
    S2 C7 H7B . . 109.5 ?
    H7A C7 H7B . . 109.5 ?
    S2 C7 H7C . . 109.5 ?
    H7A C7 H7C . . 109.5 ?
    H7B C7 H7C . . 109.5 ?
    S2 C8 H8A . . 109.5 ?
    S2 C8 H8B . . 109.5 ?
    H8A C8 H8B . . 109.5 ?
    S2 C8 H8C . . 109.5 ?
    H8A C8 H8C . . 109.5 ?
    H8B C8 H8C . . 109.5 ?
loop_
    _geom_torsion_atom_site_label_1
    _geom_torsion_atom_site_label_2
    _geom_torsion_atom_site_label_3
    _geom_torsion_atom_site_label_4
    _geom_torsion_site_symmetry_1
    _geom_torsion_site_symmetry_2
    _geom_torsion_site_symmetry_3
    _geom_torsion_site_symmetry_4
    _geom_torsion
    _geom_torsion_publ_flag
    N1 Ru1 Cl2 Na1 . . . 3_656 169.07(4) ?
    S1 Ru1 Cl2 Na1 . . . 3_656 -8.520(18) ?
    Cl1 Ru1 Cl2 Na1 . . . 3_656 80.213(18) ?
    Cl4 Ru1 Cl2 Na1 . . . 3_656 -118.67(16) ?
    Cl3 Ru1 Cl2 Na1 . . . 3_656 -102.351(18) ?
    N1 Ru1 Cl2 Na1 . . . . -79.63(3) ?
    S1 Ru1 Cl2 Na1 . . . . 102.787(16) ?
    Cl1 Ru1 Cl2 Na1 . . . . -168.480(16) ?
    Cl4 Ru1 Cl2 Na1 . . . . -7.36(16) ?
    Cl3 Ru1 Cl2 Na1 . . . . 8.957(16) ?
    N1 Ru1 Cl3 Na1 . . . . 77.70(4) ?
    S1 Ru1 Cl3 Na1 . . . . -101.797(18) ?
    Cl1 Ru1 Cl3 Na1 . . . . 80.2(3) ?
    Cl4 Ru1 Cl3 Na1 . . . . 168.727(18) ?
    Cl2 Ru1 Cl3 Na1 . . . . -10.026(18) ?
    N1 Ru1 S1 O1 . . . . -63.0(8) ?
    Cl1 Ru1 S1 O1 . . . . -74.84(6) ?
    Cl4 Ru1 S1 O1 . . . . -167.26(6) ?
    Cl2 Ru1 S1 O1 . . . . 16.91(6) ?
    Cl3 Ru1 S1 O1 . . . . 105.25(6) ?
    N1 Ru1 S1 C5 . . . . 171.9(8) ?
    Cl1 Ru1 S1 C5 . . . . 160.06(7) ?
    Cl4 Ru1 S1 C5 . . . . 67.64(7) ?
    Cl2 Ru1 S1 C5 . . . . -108.20(7) ?
    Cl3 Ru1 S1 C5 . . . . -19.86(7) ?
    N1 Ru1 S1 C6 . . . . 59.8(8) ?
    Cl1 Ru1 S1 C6 . . . . 47.92(7) ?
    Cl4 Ru1 S1 C6 . . . . -44.49(7) ?
    Cl2 Ru1 S1 C6 . . . . 139.67(7) ?
    Cl3 Ru1 S1 C6 . . . . -131.99(7) ?
    Ru1 Cl3 Na1 O1 . . . 3_656 6.4(2) ?
    Ru1 Cl3 Na1 O2 . . . . -175.98(3) ?
    Ru1 Cl3 Na1 N2 . . . 2_655 -86.60(3) ?
    Ru1 Cl3 Na1 Cl2 . . . 3_656 76.60(2) ?
    Ru1 Cl3 Na1 Cl2 . . . . 8.427(15) ?
    Ru1 Cl2 Na1 O1 . . . 3_656 171.27(3) ?
    Na1 Cl2 Na1 O1 3_656 . . 3_656 -74.33(3) ?
    Ru1 Cl2 Na1 O2 . . . . -25.10(15) ?
    Na1 Cl2 Na1 O2 3_656 . . . 89.29(15) ?
    Ru1 Cl2 Na1 N2 . . . 2_655 87.18(3) ?
    Na1 Cl2 Na1 N2 3_656 . . 2_655 -158.42(4) ?
    Ru1 Cl2 Na1 Cl3 . . . . -8.327(15) ?
    Na1 Cl2 Na1 Cl3 3_656 . . . 106.070(19) ?
    Ru1 Cl2 Na1 Cl2 . . . 3_656 -114.397(16) ?
    Na1 Cl2 Na1 Cl2 3_656 . . 3_656 0.0 ?
    C5 S1 O1 Na1 . . . 3_656 102.49(12) ?
    C6 S1 O1 Na1 . . . 3_656 -151.41(11) ?
    Ru1 S1 O1 Na1 . . . 3_656 -24.88(13) ?
    C7 S2 O2 Na1 . . . . -69.98(10) ?
    C8 S2 O2 Na1 . . . . -174.02(8) ?
    O1 Na1 O2 S2 3_656 . . . 6.47(9) ?
    N2 Na1 O2 S2 2_655 . . . 89.50(8) ?
    Cl3 Na1 O2 S2 . . . . -173.06(8) ?
    Cl2 Na1 O2 S2 3_656 . . . -72.58(8) ?
    Cl2 Na1 O2 S2 . . . . -157.17(10) ?
    S1 Ru1 N1 C1 . . . . -140.4(7) ?
    Cl1 Ru1 N1 C1 . . . . -128.53(11) ?
    Cl4 Ru1 N1 C1 . . . . -36.14(11) ?
    Cl2 Ru1 N1 C1 . . . . 139.63(11) ?
    Cl3 Ru1 N1 C1 . . . . 51.36(11) ?
    S1 Ru1 N1 C4 . . . . 39.4(8) ?
    Cl1 Ru1 N1 C4 . . . . 51.30(10) ?
    Cl4 Ru1 N1 C4 . . . . 143.68(10) ?
    Cl2 Ru1 N1 C4 . . . . -40.54(10) ?
    Cl3 Ru1 N1 C4 . . . . -128.82(10) ?
    C4 N1 C1 C2 . . . . -0.8(2) ?
    Ru1 N1 C1 C2 . . . . 179.06(11) ?
    N1 C1 C2 C3 . . . . 1.8(2) ?
    C4 N2 C3 C2 . . . . -0.6(2) ?
    Na1 N2 C3 C2 2_655 . . . 176.46(11) ?
    C1 C2 C3 N2 . . . . -1.1(2) ?
    C3 N2 C4 N1 . . . . 1.9(2) ?
    Na1 N2 C4 N1 2_655 . . . -175.64(11) ?
    C1 N1 C4 N2 . . . . -1.2(2) ?
    Ru1 N1 C4 N2 . . . . 178.99(12) ?
data_global
_journal_date_recd_electronic     2011-05-01
_journal_date_accepted     2011-05-06
_journal_name_full     'Acta Crystallographica, Section E'
_journal_year     2011
_journal_volume     67
_journal_issue      6
_journal_page_first     m756
_journal_page_last     m757
_journal_paper_category     QM
_journal_coeditor_code     OM2427
_publ_contact_author     'Anderson, Craig M.'
_publ_contact_author_name     'Anderson, Craig M.'
_publ_contact_author_address
;
Department of Chemistry
Bard College
Annandale-on-Hudson, NY 12504
USA
;
_publ_contact_author_email     'canderso@bard.edu'
_publ_contact_author_fax     '845-752-2339'
_publ_contact_author_phone     '845-752-2356'
_publ_section_title
;
Poly[\m~3~-chlorido-\m~2~-chloridodichlorido(\m-dimethyl
sulfoxide-\k^2^<i>O</i>:<i>S</i>)(dimethyl
sulfoxide-\k<i>O</i>)(\m-pyrimidine-\
\k^2^<i>N</i>:<i>N</i>')ruthenium(III)sodium]
;
loop_
    _publ_author_name
    _publ_author_footnote
    _publ_author_address
    'Skylar Ferrara' .
;
Department of Chemistry
Bard College
Annandale-on-Hudson, NY 12504
USA
;
    'Kreider-Mueller, Ava' .
;
Department of Chemistry
Bard College
Annandale-on-Hudson, NY 12504
USA
;
    'Tanski, Joseph M.' .
;
Department of Chemistry
Vassar College
Poughkeepsie, NY 12604
USA
;
    'Anderson, Craig M.' .
;
Department of Chemistry
Bard College
Annandale-on-Hudson, NY 12504
USA
;
