# Supplementary material for: Poly[μ3-chlorido-μ2-chloridodichlorido(μ-dimethyl sulfoxide-κ2 O:S)(dimethyl sulfoxide-κO)(μ-pyrimidine-κ2 N:N′)­ruthenium(III)sodium]
Source: Acta Crystallogr Sect E Struct Rep Online. 2011 May 14;67(Pt 6):m756–7. doi: 10.1107/S1600536811017211 (PMC3120471; doi:10.1107/S1600536811017211)
Supplement: Supplementary file 2 [file e-67-0m756-Isup2.hkl]

# 
# h,k,l, Fc-squared, Fo-squared, sigma(Fo-squared) and status flag 
# 
data_I
_shelx_title ' CA401Ru in P2/c' 
_shelx_refln_list_code          4 
_shelx_F_calc_maximum      301.06 
_exptl_crystal_F_000       996.00 
_reflns_d_resolution_high  0.6996 
 
loop_ 
 _symmetry_equiv_pos_as_xyz 
 'x, y, z' 
 '-x, y, -z+1/2' 
 '-x, -y, -z' 
 'x, -y, z-1/2' 
 
_cell_length_a    12.5052 
_cell_length_b    10.9917 
_cell_length_c    13.1837 
_cell_angle_alpha  90.000 
_cell_angle_beta   91.680 
_cell_angle_gamma  90.000 
 
_shelx_F_squared_multiplier     1.000 
 
loop_ 
 _refln_index_h 
 _refln_index_k 
 _refln_index_l 
 _refln_F_squared_calc 
 _refln_F_squared_meas 
 _refln_F_squared_sigma 
 _refln_observed_status 
   1   0   0    14016.37    15020.65    329.74 o 
   2   0   0    84727.57    71908.93   1830.80 o 
   3   0   0     5544.07     6121.86     60.15 o 
   4   0   0    13639.41    14398.02    119.40 o 
   5   0   0     4077.09     4417.75     47.57 o 
   6   0   0     1626.29     1769.58     21.34 o 
   7   0   0    42128.29    41350.60    435.83 o 
   8   0   0      326.17      261.35     10.15 o 
   9   0   0    12216.19    11998.26    108.34 o 
  10   0   0      451.39      437.28     11.61 o 
  11   0   0      728.87      788.40     16.78 o 
  12   0   0        2.55       11.14      4.49 o 
  13   0   0       47.48       37.98      8.27 o 
  14   0   0     2586.05     2562.11     84.84 o 
  15   0   0     2578.99     2666.85     58.64 o 
  16   0   0     1620.96     1732.38     48.48 o 
  17   0   0      957.61      995.47     54.14 o 
   0   1   0    13891.13    14337.77    173.07 o 
   1   1   0      215.81      236.91      5.48 o 
   2   1   0     7000.07     7264.63     42.93 o 
   3   1   0        5.72        0.97      1.19 o 
   4   1   0     5649.90     5908.57     37.10 o 
   5   1   0     1212.95     1319.86     11.69 o 
   6   1   0    10588.24    11127.87     72.81 o 
   7   1   0    11246.75    11661.68     72.52 o 
   8   1   0      977.40      973.59     12.91 o 
   9   1   0     2384.24     2502.78     22.05 o 
  10   1   0      323.55      339.99      7.92 o 
  11   1   0     3225.88     3206.86     30.32 o 
  12   1   0       55.02       67.40      5.34 o 
  13   1   0      574.89      581.99     14.43 o 
  14   1   0      296.41      293.13     12.87 o 
  15   1   0       27.30       24.12      6.13 o 
  16   1   0      992.07      962.08     24.44 o 
  17   1   0      417.86      443.95     25.99 o 
   0   2   0    35809.62    34383.40    285.74 o 
   1   2   0      644.35      789.38     10.60 o 
   2   2   0     9546.60     9603.67     65.60 o 
   3   2   0      880.05     1102.36     10.71 o 
   4   2   0      299.06      386.67      5.17 o 
   5   2   0     9988.33    10322.09     63.10 o 
   6   2   0     3363.15     3266.02     28.78 o 
   7   2   0    15666.09    15653.23     94.97 o 
   8   2   0     6137.94     6208.42     42.89 o 
   9   2   0     2888.83     2786.70     26.52 o 
  10   2   0      630.10      678.48     12.03 o 
  11   2   0     1713.54     1700.02     20.19 o 
  12   2   0     3529.09     3683.80     34.69 o 
  13   2   0      134.81      139.99      7.29 o 
  14   2   0     3429.06     3531.94     56.45 o 
  15   2   0     1266.75     1297.32     27.70 o 
  16   2   0      282.79      318.18     64.64 o 
  17   2   0        0.82       12.93     12.93 o 
   0   3   0       58.35      133.42      4.55 o 
   1   3   0     1345.97     1261.55     11.17 o 
   2   3   0     6798.68     6746.94     44.68 o 
   3   3   0    16754.02    16645.10    104.39 o 
   4   3   0     1117.78     1153.05     15.48 o 
   5   3   0    11152.01    11083.11     73.00 o 
   6   3   0      117.44      131.18      4.41 o 
   7   3   0     3008.74     2989.84     24.61 o 
   8   3   0      651.30      649.31     10.31 o 
   9   3   0     5713.35     5822.80     50.22 o 
  10   3   0     3128.82     3139.27     29.51 o 
  11   3   0       48.48       56.14      4.58 o 
  12   3   0     8700.12     8696.33     72.44 o 
  13   3   0     2344.17     2334.07     29.36 o 
  14   3   0     2979.37     3022.39     50.76 o 
  15   3   0       71.96       75.83      9.82 o 
  16   3   0     1445.99     1498.00     56.56 o 
   0   4   0      163.75       81.19      4.31 o 
   1   4   0     6901.25     7716.41     51.43 o 
   2   4   0      167.95      212.30      4.45 o 
   3   4   0     5601.21     6359.36     41.30 o 
   4   4   0      274.50      306.84      6.44 o 
   5   4   0      980.82     1017.77     11.82 o 
   6   4   0      639.70      696.74     11.91 o 
   7   4   0     1342.74     1217.42     14.52 o 
   8   4   0      276.98      270.49      8.24 o 
   9   4   0       62.31       88.44      4.78 o 
  10   4   0        7.19       18.13      3.69 o 
  11   4   0        3.39        8.56      3.61 o 
  12   4   0      336.92      339.26     14.86 o 
  13   4   0       90.23       88.19      7.37 o 
  14   4   0     1690.21     1692.09     43.62 o 
  15   4   0       96.36       95.38     10.91 o 
  16   4   0      192.70      188.71     21.01 o 
   0   5   0     2319.47     2718.52     33.47 o 
   1   5   0      524.26      457.47      7.07 o 
   2   5   0     2890.14     2675.51     22.29 o 
   3   5   0    14198.47    14061.16     91.40 o 
   4   5   0     4740.95     4683.90     34.96 o 
   5   5   0     6837.82     6923.26     49.56 o 
   6   5   0        9.98       10.86      2.47 o 
   7   5   0      507.32      564.37     10.25 o 
   8   5   0     1937.10     1932.49     27.36 o 
   9   5   0     5897.35     5844.83     51.06 o 
  10   5   0    17960.30    17927.85    130.99 o 
  11   5   0     1055.18     1030.67     17.52 o 
  12   5   0     7833.71     7665.21     73.85 o 
  13   5   0        3.97        3.94      5.42 o 
  14   5   0      446.40      464.22     18.30 o 
  15   5   0       15.61       12.27      5.73 o 
  16   5   0     1234.05     1196.18     44.84 o 
   0   6   0      221.65      184.21      6.41 o 
   1   6   0     1177.17     1071.28     10.69 o 
   2   6   0       31.26       37.99      3.61 o 
   3   6   0     2747.55     2605.82     40.35 o 
   4   6   0       11.83        2.08      1.79 o 
   5   6   0       12.75       10.52      2.62 o 
   6   6   0      675.96      722.43     12.60 o 
   7   6   0        8.16        5.51      2.60 o 
   8   6   0     2211.75     2167.21     25.55 o 
   9   6   0     2138.42     2195.19     26.47 o 
  10   6   0     5089.87     4995.54     47.24 o 
  11   6   0     2004.90     1995.20     26.36 o 
  12   6   0     3095.93     3134.89     40.19 o 
  13   6   0       82.04       90.81      7.73 o 
  14   6   0       19.60       12.98      4.89 o 
  15   6   0       27.25       26.38      8.50 o 
  16   6   0       17.39       25.00     13.33 o 
   0   7   0     5079.75     5149.61     61.58 o 
   1   7   0       27.22       60.08      3.56 o 
   2   7   0    11723.56    11678.52     79.54 o 
   3   7   0     1074.78      926.11     14.06 o 
   4   7   0     6954.19     6849.55     56.04 o 
   5   7   0      830.23      855.74     14.11 o 
   6   7   0     1126.11     1085.94     16.67 o 
   7   7   0      495.46      527.53     11.56 o 
   8   7   0      119.95      149.88     11.50 o 
   9   7   0     3572.96     3568.70     37.51 o 
  10   7   0     5072.19     4919.06     47.80 o 
  11   7   0      460.00      472.92     14.27 o 
  12   7   0      341.23      331.05     12.45 o 
  13   7   0       53.10       58.45      7.05 o 
  14   7   0      127.02      140.91      9.55 o 
  15   7   0      392.29      399.47     20.35 o 
   0   8   0    19921.77    20307.24    203.06 o 
   1   8   0     9560.39     9654.88     68.42 o 
   2   8   0     3837.58     3910.28     33.38 o 
   3   8   0    13090.37    12793.34     95.51 o 
   4   8   0     3406.12     3232.67     35.91 o 
   5   8   0     1792.45     1763.73     22.58 o 
   6   8   0    10669.98    10235.61     81.61 o 
   7   8   0     3084.88     3065.11     33.55 o 
   8   8   0       22.88       27.60      4.18 o 
   9   8   0      697.41      690.33     15.60 o 
  10   8   0     3943.93     3936.19     44.44 o 
  11   8   0       89.35       67.15      6.99 o 
  12   8   0      791.55      753.68     18.84 o 
  13   8   0      229.16      253.64     10.84 o 
  14   8   0      269.19      273.42     12.85 o 
  15   8   0      402.05      461.37     35.55 o 
   0   9   0     3350.07     3110.10     45.83 o 
   1   9   0     2466.89     2505.66     27.95 o 
   2   9   0      953.20      971.24     17.92 o 
   3   9   0       13.64       34.75     11.15 o 
   4   9   0       80.99       80.48      5.50 o 
   5   9   0     1902.77     1878.79     24.51 o 
   6   9   0     6786.80     6641.44     58.82 o 
   7   9   0      278.75      255.91      9.28 o 
   8   9   0      152.42      136.41      7.45 o 
   9   9   0      202.30      223.42      9.21 o 
  10   9   0        0.08        7.51      3.90 o 
  11   9   0      252.21      286.16     12.24 o 
  12   9   0      896.68      885.35     21.31 o 
  13   9   0      354.15      311.74     13.63 o 
  14   9   0       31.30       24.19      9.66 o 
   0  10   0     4375.98     4492.02     79.30 o 
   1  10   0      293.19      294.23      9.24 o 
   2  10   0     2235.23     2308.08     31.22 o 
   3  10   0     3546.82     3528.90     41.62 o 
   4  10   0     1383.82     1430.24     24.04 o 
   5  10   0    10867.41    10874.03     96.71 o 
   6  10   0      121.70      147.28      7.60 o 
   7  10   0     4226.50     4186.71     44.03 o 
   8  10   0       82.20       80.42      6.59 o 
   9  10   0      113.13      102.86      7.35 o 
  10  10   0      221.46      242.87     11.39 o 
  11  10   0      604.93      610.40     17.82 o 
  12  10   0     4594.21     4708.61     57.40 o 
  13  10   0      322.89      315.38     17.65 o 
   0  11   0     2463.93     2596.88     55.70 o 
   1  11   0      313.52      280.09     10.97 o 
   2  11   0     1972.81     2015.49     35.52 o 
   3  11   0      726.62      662.85     18.28 o 
   4  11   0      432.31      415.08     13.30 o 
   5  11   0       98.71       97.18      8.46 o 
   6  11   0      212.71      232.51     10.91 o 
   7  11   0     1100.69     1053.48     22.22 o 
   8  11   0      136.67      135.84      9.40 o 
   9  11   0      859.99      910.48     21.27 o 
  10  11   0       15.06       23.26      5.82 o 
  11  11   0      398.48      362.37     14.74 o 
  12  11   0      185.08      219.93     15.95 o 
   0  12   0     3517.87     3412.48     69.13 o 
   1  12   0      647.89      692.15     19.89 o 
   2  12   0      234.20      237.50     12.52 o 
   3  12   0      223.06      276.87     11.58 o 
   4  12   0      240.21      226.19     10.81 o 
   5  12   0     1605.52     1665.90     38.20 o 
   6  12   0      172.47      180.93     10.48 o 
   7  12   0     7282.80     7078.69     74.38 o 
   8  12   0     2410.86     2376.73     36.98 o 
   9  12   0      613.48      591.88     20.52 o 
  10  12   0     1248.51     1237.73     30.27 o 
  11  12   0        6.72       11.31     12.93 o 
   0  13   0     6680.62     6700.70    135.75 o 
   1  13   0       19.24       25.76      6.48 o 
   2  13   0     2123.34     2168.34     38.58 o 
   3  13   0       13.30        9.30      4.59 o 
   4  13   0      359.46      377.26     14.23 o 
   5  13   0      452.46      449.17     15.99 o 
   6  13   0     1911.62     2002.24     35.07 o 
   7  13   0     4940.84     5146.96     61.20 o 
   8  13   0     1139.92     1142.98     25.82 o 
   9  13   0     4771.56     4928.86    132.51 o 
   0  14   0     1607.61     1576.20     62.62 o 
   1  14   0      126.25      139.14     11.78 o 
   2  14   0      572.47      567.15     21.60 o 
   3  14   0       30.01       21.04      6.62 o 
   4  14   0      865.11      851.98     21.89 o 
   5  14   0       48.47       51.01      7.66 o 
   6  14   0      263.01      257.38     18.55 o 
   7  14   0       28.05       17.11      9.99 o 
   0  15   0     1776.68     1792.98     75.14 o 
   1  15   0       27.69       54.94     17.78 o 
   2  15   0     2777.30     2836.12     96.96 o 
   3  15   0      370.07      357.95     34.74 o 
 -17   1   1       19.56       24.93      7.23 o 
 -16   1   1     1309.97     1399.21     44.08 o 
 -15   1   1      110.14      103.53      9.59 o 
 -14   1   1       46.35       53.99      6.89 o 
 -13   1   1     3585.18     3657.26     48.27 o 
 -12   1   1     2374.43     2431.67     28.56 o 
 -11   1   1     1266.14     1257.44     18.69 o 
 -10   1   1      219.23      250.49      6.36 o 
  -9   1   1     7455.01     7589.32     51.62 o 
  -8   1   1     3125.18     3238.88     25.52 o 
  -7   1   1    10110.57    10849.85     67.97 o 
  -6   1   1    25958.15    26857.53    187.22 o 
  -5   1   1     6946.05     6495.29     41.32 o 
  -4   1   1     7393.21     7395.38     45.40 o 
  -3   1   1    33785.21    32740.58    246.89 o 
  -2   1   1     6942.93     6502.41     41.24 o 
  -1   1   1    45955.50    45091.83    562.97 o 
   0   1   1      462.95      533.04      4.77 o 
   1   1   1    12562.93    13805.13     83.39 o 
   2   1   1    10926.69    10640.97     62.37 o 
   3   1   1      268.09      208.08      3.41 o 
   4   1   1      661.93     1018.73      9.81 o 
   5   1   1     3603.07     3529.88     24.81 o 
   6   1   1     5436.60     5145.12     34.91 o 
   7   1   1     4335.91     4554.56     32.48 o 
   8   1   1     5498.70     5608.33     40.27 o 
   9   1   1     8949.65     9208.04     60.95 o 
  10   1   1        4.60       16.40      2.86 o 
  11   1   1       97.24       97.82      5.13 o 
  12   1   1      767.22      774.99     16.82 o 
  13   1   1     3038.96     3093.42     36.93 o 
  14   1   1      910.70      947.13     19.45 o 
  15   1   1     1582.94     1615.11     36.40 o 
  16   1   1     5350.48     5448.43     82.87 o 
  17   1   1       92.73      127.32     16.57 o 
 -17   2   1       59.89       63.28     12.51 o 
 -16   2   1       28.33       32.06      8.08 o 
 -15   2   1     2935.38     3124.94     46.56 o 
 -14   2   1        0.51       -6.88      6.88 o 
 -13   2   1     1334.79     1343.52     23.38 o 
 -12   2   1     1164.46     1121.40     18.11 o 
 -11   2   1      698.67      747.56     13.47 o 
 -10   2   1       81.67      108.17      5.00 o 
  -9   2   1     2601.72     2676.29     31.82 o 
  -8   2   1     7690.01     8018.70     53.07 o 
  -7   2   1    14259.47    14786.11     91.70 o 
  -6   2   1    14742.03    14791.35     89.05 o 
  -5   2   1       61.51       63.00      2.55 o 
  -4   2   1    15161.25    14983.37     94.72 o 
  -3   2   1     1803.78     2061.61     15.23 o 
  -2   2   1       24.52       39.40      3.11 o 
  -1   2   1     9319.91     9300.21    117.67 o 
   0   2   1      148.36      206.48      2.96 o 
   1   2   1    26148.93    26073.76    255.93 o 
   2   2   1     3111.32     3188.48     20.79 o 
   3   2   1    15753.84    16428.80     95.71 o 
   4   2   1     5998.77     6376.10     40.14 o 
   5   2   1     2439.51     2567.18     19.30 o 
   6   2   1    10244.34    10548.19     65.49 o 
   7   2   1      160.94      164.81      6.76 o 
   8   2   1     1187.19     1237.19     13.27 o 
   9   2   1      326.78      316.39      7.84 o 
  10   2   1       30.56       24.66      3.16 o 
  11   2   1      368.20      373.52      8.97 o 
  12   2   1      903.85      911.70     14.91 o 
  13   2   1     1407.30     1439.18     21.42 o 
  14   2   1     1967.62     1979.72     29.68 o 
  15   2   1     4116.74     4140.98     64.68 o 
  16   2   1     1681.99     1707.33     71.91 o 
  17   2   1      379.86      462.99     37.98 o 
 -17   3   1      472.38      455.24     24.85 o 
 -16   3   1     1061.67     1118.54     53.46 o 
 -15   3   1      285.66      279.12     15.85 o 
 -14   3   1     2106.19     2124.23     36.13 o 
 -13   3   1     4298.11     4232.23     71.01 o 
 -12   3   1     2652.94     2615.31     30.56 o 
 -11   3   1     2550.25     2524.86     33.18 o 
 -10   3   1     1612.52     1610.29     19.05 o 
  -9   3   1     9326.31     9212.07    105.23 o 
  -8   3   1      253.96      235.70      6.49 o 
  -7   3   1     7685.88     7747.01     59.59 o 
  -6   3   1     2539.57     2677.35     20.80 o 
  -5   3   1    14802.25    14759.81     88.40 o 
  -4   3   1     4007.91     4012.09     27.16 o 
  -3   3   1     8228.57     8031.33     49.29 o 
  -2   3   1     6516.54     6206.06     38.60 o 
  -1   3   1     7642.25     7944.39     51.33 o 
   0   3   1       11.38       13.68      1.46 o 
   1   3   1      394.47      309.23      4.23 o 
   2   3   1    23129.02    22594.59    131.98 o 
   3   3   1       70.40       89.47      2.36 o 
   4   3   1    22992.31    22512.16    140.17 o 
   5   3   1      775.48      633.70      8.66 o 
   6   3   1     6505.67     6460.58     46.35 o 
   7   3   1      399.79      333.06      5.81 o 
   8   3   1       16.42       34.93      5.95 o 
   9   3   1     1147.53     1180.21     15.21 o 
  10   3   1        7.02       13.10      4.91 o 
  11   3   1     6937.44     7118.45     56.87 o 
  12   3   1     1940.79     1958.92     23.33 o 
  13   3   1     5292.17     5393.34     51.43 o 
  14   3   1      217.36      254.85     11.93 o 
  15   3   1       55.05       81.86     22.22 o 
  16   3   1       16.16        5.66     11.31 o 
 -17   4   1     1165.54     1213.63     57.37 o 
 -16   4   1     1212.27     1180.50     52.76 o 
 -15   4   1     5961.61     5961.39    112.91 o 
 -14   4   1      317.23      328.67     14.30 o 
 -13   4   1     9004.45     8853.16     94.09 o 
 -12   4   1      599.22      588.87     14.72 o 
 -11   4   1     4573.08     4586.43     44.21 o 
 -10   4   1     3414.64     3388.68     31.57 o 
  -9   4   1      177.00      180.29      6.08 o 
  -8   4   1     2250.54     2186.45     21.84 o 
  -7   4   1     1753.05     1780.35     18.39 o 
  -6   4   1    14517.01    14513.01     95.18 o 
  -5   4   1       36.43       42.45      3.04 o 
  -4   4   1    26799.81    27195.95    158.50 o 
  -3   4   1    25563.38    25765.53    150.26 o 
  -2   4   1     1526.49     1471.32     12.28 o 
  -1   4   1     2526.66     2513.37     19.55 o 
   0   4   1     1068.90     1005.97      9.35 o 
   1   4   1     3688.06     3864.36     25.95 o 
   2   4   1     1009.19     1033.25     10.68 o 
   3   4   1    35023.95    35282.46    215.46 o 
   4   4   1    54930.01    53653.63    341.37 o 
   5   4   1       21.44       17.91      2.63 o 
   6   4   1    21293.15    21263.05    135.49 o 
   7   4   1     2275.57     2252.83     21.67 o 
   8   4   1     3680.86     3624.59     31.31 o 
   9   4   1      111.74      141.71      6.66 o 
  10   4   1     8319.19     8248.82     62.00 o 
  11   4   1     9397.46     9675.00     77.79 o 
  12   4   1      163.52      159.41      7.69 o 
  13   4   1     6372.49     6414.46     64.74 o 
  14   4   1      120.60      135.38      8.93 o 
  15   4   1     1657.74     1683.25     46.93 o 
  16   4   1       16.11        8.08     11.31 o 
 -16   5   1        0.00        3.29      6.97 o 
 -15   5   1      172.46      204.05     12.71 o 
 -14   5   1      100.83      107.83      9.63 o 
 -13   5   1     1707.29     1725.13     28.03 o 
 -12   5   1      262.09      228.01     10.08 o 
 -11   5   1       21.31       20.79      4.60 o 
 -10   5   1      649.49      652.12     13.25 o 
  -9   5   1       79.81       76.21      5.17 o 
  -8   5   1        8.66       12.36      2.83 o 
  -7   5   1     4944.80     4711.84     37.80 o 
  -6   5   1      758.85      683.78     10.19 o 
  -5   5   1     2940.31     2685.34     23.40 o 
  -4   5   1      305.40      315.71      5.59 o 
  -3   5   1      690.59      708.28      8.55 o 
  -2   5   1    13365.28    12607.09     76.47 o 
  -1   5   1       70.65      101.72      3.65 o 
   0   5   1      358.27      525.08      6.62 o 
   1   5   1     5522.38     5537.59     36.43 o 
   2   5   1    12306.99    12166.88     79.77 o 
   3   5   1    11581.74    12288.80     80.78 o 
   4   5   1       96.97      160.28      5.52 o 
   5   5   1     6842.06     6413.71     46.57 o 
   6   5   1     1312.76     1311.09     14.92 o 
   7   5   1     6762.04     6567.66     49.23 o 
   8   5   1     2550.36     2484.44     27.06 o 
   9   5   1      769.84      756.84     13.83 o 
  10   5   1     7158.86     6964.86     61.10 o 
  11   5   1      135.40      135.30      7.08 o 
  12   5   1      180.71      186.24      8.53 o 
  13   5   1       33.63       41.13      5.81 o 
  14   5   1      237.74      254.82     11.30 o 
  15   5   1      128.91      119.11     12.11 o 
 -16   6   1     1759.21     1756.54     41.39 o 
 -15   6   1     1167.91     1169.77     28.37 o 
 -14   6   1      289.33      312.29     14.56 o 
 -13   6   1        3.79        5.99      3.94 o 
 -12   6   1      103.76      113.60      7.96 o 
 -11   6   1     5402.65     5231.52     55.71 o 
 -10   6   1     7123.87     7076.96     61.39 o 
  -9   6   1     1837.89     1876.29     24.04 o 
  -8   6   1    11371.27    11233.41     91.17 o 
  -7   6   1     2530.84     2664.72     28.52 o 
  -6   6   1       26.57       32.65      3.73 o 
  -5   6   1      417.23      456.07     12.40 o 
  -4   6   1     1025.13      817.12     12.60 o 
  -3   6   1    10941.65    10732.96     72.81 o 
  -2   6   1      747.10      784.78     10.59 o 
  -1   6   1    26291.28    25027.45    147.27 o 
   0   6   1       13.66        6.01      3.13 o 
   1   6   1     6766.72     6592.67     43.44 o 
   2   6   1      383.03      410.39      7.31 o 
   3   6   1     5621.58     5739.05     42.70 o 
   4   6   1    10100.71    10410.46     71.24 o 
   5   6   1      194.98      214.66      6.80 o 
   6   6   1     8002.34     8118.40     64.53 o 
   7   6   1     2198.90     2184.80     25.07 o 
   8   6   1     3309.31     3181.44     32.99 o 
   9   6   1     5350.29     5400.53     49.18 o 
  10   6   1     1396.28     1409.42     20.94 o 
  11   6   1     4692.50     4665.97     46.03 o 
  12   6   1       24.37       16.79      4.18 o 
  13   6   1      784.31      784.48     18.66 o 
  14   6   1      196.61      200.27     12.07 o 
  15   6   1     1049.25     1097.96     27.22 o 
  16   6   1     2803.95     2941.16    101.81 o 
 -15   7   1     1228.50     1251.78     29.99 o 
 -14   7   1      108.17      113.32     10.33 o 
 -13   7   1      260.43      260.94     11.58 o 
 -12   7   1      284.20      276.83     15.14 o 
 -11   7   1      274.03      272.16     10.84 o 
 -10   7   1     1296.02     1263.56     22.84 o 
  -9   7   1     2425.88     2393.23     28.80 o 
  -8   7   1     1580.20     1556.56     26.44 o 
  -7   7   1      961.53      954.35     15.95 o 
  -6   7   1     1100.04     1069.15     16.40 o 
  -5   7   1      869.24      904.86     14.60 o 
  -4   7   1     1334.59     1376.97     18.17 o 
  -3   7   1     4904.47     5189.88     40.45 o 
  -2   7   1      344.21      368.81     11.38 o 
  -1   7   1     5898.53     5816.07     40.07 o 
   0   7   1     1781.79     1962.22     17.31 o 
   1   7   1      631.55      466.12      8.43 o 
   2   7   1     1357.53     1555.93     17.26 o 
   3   7   1        4.50        6.46      2.01 o 
   4   7   1     1087.73     1214.63     16.95 o 
   5   7   1      505.33      533.35     10.98 o 
   6   7   1     7202.76     7256.12     60.20 o 
   7   7   1     1184.78     1159.15     17.85 o 
   8   7   1     2059.08     1953.93     28.07 o 
   9   7   1     3764.74     3799.74     49.57 o 
  10   7   1      220.70      241.96      9.05 o 
  11   7   1      688.77      666.25     14.94 o 
  12   7   1      122.56      120.14      8.28 o 
  13   7   1      828.48      813.26     19.66 o 
  14   7   1        2.25       -4.75      4.75 o 
  15   7   1      646.10      675.69     24.97 o 
 -15   8   1      287.53      255.33     28.28 o 
 -14   8   1       30.34       50.00      8.42 o 
 -13   8   1      121.37      125.61      9.19 o 
 -12   8   1        1.39       -1.10      4.25 o 
 -11   8   1      634.07      595.64     16.42 o 
 -10   8   1     2422.00     2415.95     34.28 o 
  -9   8   1      118.12      114.24      6.97 o 
  -8   8   1     4196.97     4099.78     41.80 o 
  -7   8   1      294.69      285.23      9.76 o 
  -6   8   1     1915.18     1900.04     24.24 o 
  -5   8   1      422.82      402.89     10.15 o 
  -4   8   1     1430.92     1512.84     20.12 o 
  -3   8   1     2994.43     3141.00     33.46 o 
  -2   8   1     1462.49     1333.67     16.21 o 
  -1   8   1    10744.15    10786.01     82.13 o 
   0   8   1        9.52        7.37      2.70 o 
   1   8   1    13616.03    13341.61     92.66 o 
   2   8   1     3563.06     3492.38     30.70 o 
   3   8   1     6367.23     6352.24     53.58 o 
   4   8   1      317.60      352.86      9.39 o 
   5   8   1     2396.72     2268.64     26.60 o 
   6   8   1      565.18      574.94     14.21 o 
   7   8   1     1229.72     1176.61     18.80 o 
   8   8   1     2356.86     2334.39     28.73 o 
   9   8   1        4.40        5.65      3.34 o 
  10   8   1     4768.79     4741.90     47.90 o 
  11   8   1      816.63      824.41     17.20 o 
  12   8   1      561.05      550.40     16.20 o 
  13   8   1       59.63       63.36      8.52 o 
  14   8   1     2009.07     1986.64     38.57 o 
  15   8   1        0.84        3.64      8.00 o 
 -14   9   1      452.78      539.95     27.67 o 
 -13   9   1     3123.08     3094.18     44.08 o 
 -12   9   1      177.58      159.84     10.05 o 
 -11   9   1       57.27       51.08      6.67 o 
 -10   9   1      289.15      248.45     11.67 o 
  -9   9   1        8.79       11.55      3.88 o 
  -8   9   1     3909.90     3912.70     41.99 o 
  -7   9   1        7.76       37.34     16.11 o 
  -6   9   1    15996.50    15958.06    148.58 o 
  -5   9   1     3467.26     3568.31     36.98 o 
  -4   9   1     7033.97     6992.13     59.81 o 
  -3   9   1     6126.15     6101.56     59.24 o 
  -2   9   1     1698.60     1777.03     25.36 o 
  -1   9   1     6113.13     6155.41     53.37 o 
   0   9   1       58.82       50.47      4.51 o 
   1   9   1     5386.67     5509.82     49.01 o 
   2   9   1     3398.04     3373.18     38.51 o 
   3   9   1     2422.26     2495.89     28.20 o 
   4   9   1     2935.46     2960.34     32.19 o 
   5   9   1     1932.07     1911.26     24.83 o 
   6   9   1     3963.74     3914.15     40.23 o 
   7   9   1       67.49       77.19      7.65 o 
   8   9   1      709.60      713.70     15.41 o 
   9   9   1     1264.60     1274.06     34.03 o 
  10   9   1      368.98      365.32     11.71 o 
  11   9   1      728.77      711.42     25.57 o 
  12   9   1      328.36      319.93     13.15 o 
  13   9   1     2609.04     2576.40     44.62 o 
  14   9   1     1230.12     1263.79     61.81 o 
 -13  10   1       30.99       47.51      9.38 o 
 -12  10   1     1902.67     1964.79     42.77 o 
 -11  10   1       17.54       27.49      6.17 o 
 -10  10   1      288.02      308.25     12.76 o 
  -9  10   1      110.17      125.57      8.79 o 
  -8  10   1       61.05       59.63      6.03 o 
  -7  10   1       86.37       72.82      6.28 o 
  -6  10   1        1.07        8.29      4.18 o 
  -5  10   1     3944.03     3859.39     46.91 o 
  -4  10   1       54.16       48.31      6.93 o 
  -3  10   1     1686.42     1733.95     26.45 o 
  -2  10   1     1456.66     1385.81     25.85 o 
  -1  10   1       64.64       80.03      6.49 o 
   0  10   1     2113.38     1945.49     25.03 o 
   1  10   1      102.45       92.46      6.79 o 
   2  10   1       42.97       47.04      5.47 o 
   3  10   1       16.38       14.13      4.11 o 
   4  10   1      183.29      166.81      8.69 o 
   5  10   1     2968.55     2877.93     37.13 o 
   6  10   1        0.32        5.14      3.30 o 
   7  10   1      230.34      216.01      9.09 o 
   8  10   1     1820.89     1819.63     26.48 o 
   9  10   1      592.56      627.77     15.78 o 
  10  10   1     1378.69     1445.99     24.36 o 
  11  10   1       17.20       21.81      5.70 o 
  12  10   1      349.62      347.32     14.23 o 
  13  10   1      126.90      146.82     11.77 o 
 -12  11   1       32.87       36.62      8.99 o 
 -11  11   1     1495.41     1464.85     30.29 o 
 -10  11   1       51.38       61.52      8.68 o 
  -9  11   1      142.72      130.04     10.47 o 
  -8  11   1     2324.67     2376.14     35.47 o 
  -7  11   1      369.42      395.37     13.62 o 
  -6  11   1     7788.15     7770.35     76.83 o 
  -5  11   1      175.63      173.12      9.46 o 
  -4  11   1      943.31      987.52     21.10 o 
  -3  11   1       44.70       29.67      5.17 o 
  -2  11   1      190.16      165.35      8.79 o 
  -1  11   1      471.31      533.40     18.03 o 
   0  11   1      186.16      232.75     11.40 o 
   1  11   1     5574.75     5547.76     58.17 o 
   2  11   1     4600.22     4461.71     56.31 o 
   3  11   1     1148.74     1182.86     22.47 o 
   4  11   1     2187.71     2147.90     31.87 o 
   5  11   1        7.03        5.19      4.00 o 
   6  11   1     4258.48     4152.85     49.44 o 
   7  11   1      962.23      937.90     21.06 o 
   8  11   1     5321.95     5320.37     59.83 o 
   9  11   1     1294.64     1243.45     25.18 o 
  10  11   1      603.89      629.06     16.42 o 
  11  11   1      913.73      863.25     21.88 o 
  12  11   1       47.27       38.34     16.56 o 
 -10  12   1     1290.44     1311.39     31.15 o 
  -9  12   1      852.90      880.83     25.00 o 
  -8  12   1      166.37      143.40     11.41 o 
  -7  12   1     1236.84     1231.09     27.28 o 
  -6  12   1     1572.82     1553.45     34.46 o 
  -5  12   1      226.77      239.10     11.28 o 
  -4  12   1      624.85      667.73     17.69 o 
  -3  12   1     2213.22     2328.57     34.39 o 
  -2  12   1      304.28      281.03     11.63 o 
  -1  12   1     1308.44     1350.00     28.17 o 
   0  12   1        0.79        6.38      4.82 o 
   1  12   1     2787.02     2665.94     41.81 o 
   2  12   1        5.00       -1.49      4.02 o 
   3  12   1     1595.20     1573.96     27.59 o 
   4  12   1     2021.23     2030.52     51.15 o 
   5  12   1      241.92      235.36     11.16 o 
   6  12   1     2104.73     2128.07     33.86 o 
   7  12   1      954.51      906.36     21.58 o 
   8  12   1     1465.57     1370.22     27.19 o 
   9  12   1      584.11      614.89     18.46 o 
  10  12   1     2211.46     2082.70     40.00 o 
  11  12   1      908.93      914.67     49.29 o 
  -9  13   1     1091.93     1078.69     54.94 o 
  -8  13   1      557.92      603.82     21.40 o 
  -7  13   1        2.21        3.01      4.93 o 
  -6  13   1        8.68        9.75      5.14 o 
  -5  13   1      300.06      288.99     12.85 o 
  -4  13   1      251.25      227.24     11.47 o 
  -3  13   1      236.06      220.54     11.10 o 
  -2  13   1     1703.87     1608.64     36.97 o 
  -1  13   1     2200.40     2287.41     39.68 o 
   0  13   1        4.74        0.83      5.83 o 
   1  13   1     2046.57     2035.70     37.17 o 
   2  13   1     1270.80     1275.01     31.02 o 
   3  13   1      600.53      598.02     17.34 o 
   4  13   1      408.35      446.62     15.31 o 
   5  13   1      231.62      218.97     11.41 o 
   6  13   1      511.38      492.57     16.68 o 
   7  13   1       83.97       86.19      9.43 o 
   8  13   1     1085.99     1097.21     25.17 o 
   9  13   1     2532.08     2598.74     62.27 o 
  -7  14   1      249.83      292.50     32.32 o 
  -6  14   1      275.14      248.68     16.44 o 
  -5  14   1      108.85      145.76     10.51 o 
  -4  14   1      559.83      549.56     17.68 o 
  -3  14   1      452.84      478.37     18.38 o 
  -2  14   1      921.16     1029.03     26.86 o 
  -1  14   1     3814.35     3707.69     55.35 o 
   0  14   1      265.69      241.53     13.81 o 
   1  14   1     1976.33     1864.48     36.95 o 
   2  14   1     1400.64     1518.25     32.92 o 
   3  14   1      250.45      263.91     14.42 o 
   4  14   1     1319.32     1440.45     28.82 o 
   5  14   1      106.17      127.04     10.38 o 
   6  14   1     2812.71     2866.68     55.51 o 
   7  14   1      255.20      247.97     19.45 o 
  -4  15   1      454.42      500.16     39.59 o 
  -3  15   1      107.29      103.43     22.62 o 
  -2  15   1       28.77       33.13     17.78 o 
  -1  15   1        1.74        8.08     13.74 o 
   0  15   1     1707.49     1802.26     52.85 o 
   1  15   1      147.15      170.97     17.99 o 
 -17   0   2        5.03        3.51      8.15 o 
 -16   0   2       60.27       66.96     12.19 o 
 -15   0   2     2130.62     2184.47     98.58 o 
 -14   0   2      630.44      661.53     36.36 o 
 -13   0   2       74.14       92.50     12.52 o 
 -12   0   2     8337.39     8365.59    122.96 o 
 -11   0   2      503.44      543.18     16.79 o 
 -10   0   2     6213.08     6540.99     65.80 o 
  -9   0   2    14700.62    14899.26    131.08 o 
  -8   0   2      235.01      198.32      7.04 o 
  -7   0   2    56736.26    56569.59    504.76 o 
  -6   0   2    15625.40    16078.13    136.18 o 
  -5   0   2    20332.26    20363.90    168.98 o 
  -4   0   2     7812.99     8870.99     94.24 o 
  -3   0   2      577.47      634.51     15.11 o 
  -2   0   2    10625.62    11372.68    107.66 o 
  -1   0   2      347.45      233.43      4.28 o 
   0   0   2    90634.98    74735.73   3441.15 o 
   1   0   2     2301.04     2426.19     26.42 o 
   2   0   2    17210.33    17094.54    144.68 o 
   3   0   2     7711.57     7737.54     83.05 o 
   4   0   2      254.50      287.74      6.66 o 
   5   0   2     6190.85     6206.18     56.78 o 
   6   0   2      468.05      356.33      8.43 o 
   7   0   2    20507.50    20702.90    175.27 o 
   8   0   2    22919.82    22788.93    302.30 o 
   9   0   2     9831.91     9701.13     90.30 o 
  10   0   2     3002.18     2941.46     36.47 o 
  11   0   2      460.76      410.09     14.06 o 
  12   0   2      577.59      570.55     17.65 o 
  13   0   2      484.30      518.49     17.58 o 
  14   0   2     3741.00     3791.41    107.47 o 
  15   0   2    12948.33    13166.53    270.68 o 
  16   0   2     2338.00     2546.85     88.88 o 
  17   0   2     4720.13     4642.02    131.71 o 
 -17   1   2      164.42      153.51     12.07 o 
 -16   1   2      460.84      498.28     24.53 o 
 -15   1   2      863.28      969.05     24.10 o 
 -14   1   2      227.54      222.10     11.57 o 
 -13   1   2       74.06       77.77     11.08 o 
 -12   1   2     1293.70     1279.03     22.07 o 
 -11   1   2       32.65       38.68      4.88 o 
 -10   1   2      267.76      273.72      6.57 o 
  -9   1   2     4810.72     4796.50     35.46 o 
  -8   1   2    10098.43    10044.27     64.35 o 
  -7   1   2     3134.30     3053.89     23.49 o 
  -6   1   2      605.52      513.37      9.70 o 
  -5   1   2     3588.04     3661.64     26.80 o 
  -4   1   2    16558.74    17881.18    149.64 o 
  -3   1   2    34413.84    35275.70    235.58 o 
  -2   1   2     1787.06     1709.26     12.25 o 
  -1   1   2    10531.30    10742.52     79.51 o 
   0   1   2     6224.77     6458.88     38.56 o 
   1   1   2     3058.16     3224.42     21.82 o 
   2   1   2        4.08        5.90      1.49 o 
   3   1   2      173.11      186.52      4.43 o 
   4   1   2     7325.29     7671.66     58.56 o 
   5   1   2     3021.13     3203.51     26.46 o 
   6   1   2     1274.35     1443.77     14.38 o 
   7   1   2      250.77      312.90      6.02 o 
   8   1   2     1896.60     1906.10     17.82 o 
   9   1   2       71.16       83.06      7.12 o 
  10   1   2      405.28      389.19      8.61 o 
  11   1   2      462.66      477.57     10.03 o 
  12   1   2       21.87       27.05      3.62 o 
  13   1   2      980.82     1003.53     21.38 o 
  14   1   2      826.09      836.01     20.98 o 
  15   1   2      871.24      867.43     26.36 o 
  16   1   2      356.50      355.62     35.96 o 
  17   1   2      120.20      120.41     27.47 o 
 -17   2   2       23.39        6.73      7.11 o 
 -16   2   2       75.84       79.73     10.67 o 
 -15   2   2     1806.12     1746.39     33.19 o 
 -14   2   2     4206.26     4237.81     70.79 o 
 -13   2   2       95.18      103.99      7.68 o 
 -12   2   2     6039.72     6051.28     60.88 o 
 -11   2   2     2374.40     2340.44     27.20 o 
 -10   2   2        5.43       12.33      3.19 o 
  -9   2   2      821.28      846.54     12.11 o 
  -8   2   2      171.93      179.99      4.79 o 
  -7   2   2    11756.00    11523.16     71.86 o 
  -6   2   2     2876.92     3068.70     23.05 o 
  -5   2   2     3414.56     3179.24     22.93 o 
  -4   2   2     9441.29    10372.52     62.70 o 
  -3   2   2    16158.64    16715.07    142.64 o 
  -2   2   2      900.39      997.10     12.02 o 
  -1   2   2     1897.32     1662.71     12.26 o 
   0   2   2    45508.28    44713.64    433.40 o 
   1   2   2     8462.06     8680.83     55.27 o 
   2   2   2    20382.87    19989.75    182.48 o 
   3   2   2    28039.95    28552.60    168.75 o 
   4   2   2     4542.76     4910.67     32.13 o 
   5   2   2     5089.98     5504.42     36.30 o 
   6   2   2     1181.19     1174.22     11.75 o 
   7   2   2    12909.83    13138.58     81.15 o 
   8   2   2     2434.45     2307.38     20.29 o 
   9   2   2    12395.42    12311.18     96.68 o 
  10   2   2     4935.91     5070.59     41.66 o 
  11   2   2     1059.87     1103.12     15.80 o 
  12   2   2     1537.40     1605.51     20.60 o 
  13   2   2      471.25      476.51     11.21 o 
  14   2   2     1007.46     1004.95     23.04 o 
  15   2   2     1753.01     1807.41     39.07 o 
  16   2   2      361.11      368.45     34.74 o 
 -17   3   2      881.77      862.19     33.99 o 
 -16   3   2     2709.15     2649.15     50.73 o 
 -15   3   2       14.29       15.90      7.11 o 
 -14   3   2     3565.53     3507.23     56.33 o 
 -13   3   2        2.41        0.69      3.94 o 
 -12   3   2     1668.69     1692.82     26.40 o 
 -11   3   2      114.01      128.42      6.54 o 
 -10   3   2     1527.33     1533.37     21.08 o 
  -9   3   2     2407.92     2409.45     23.66 o 
  -8   3   2      429.96      438.96      9.04 o 
  -7   3   2     6218.63     6216.59     40.13 o 
  -6   3   2     2200.09     2214.37     18.19 o 
  -5   3   2     9242.81     9503.74     55.86 o 
  -4   3   2      720.28      673.54      9.51 o 
  -3   3   2     8958.70     9406.16     57.41 o 
  -2   3   2      703.32      624.49     14.50 o 
  -1   3   2      700.45      766.25      7.83 o 
   0   3   2      313.91      250.40      4.46 o 
   1   3   2    10841.15    11065.97     70.50 o 
   2   3   2    10760.81    11030.79     65.94 o 
   3   3   2    19812.99    19732.43    115.71 o 
   4   3   2     2667.07     2767.94     21.56 o 
   5   3   2     7648.50     7513.19     55.58 o 
   6   3   2      252.42      271.98      5.09 o 
   7   3   2      363.46      404.98      8.91 o 
   8   3   2        2.66        6.56      2.29 o 
   9   3   2     3515.17     3541.02     31.40 o 
  10   3   2     6901.77     7086.67     58.34 o 
  11   3   2        9.58       11.16      3.07 o 
  12   3   2     9067.08     9179.04     69.66 o 
  13   3   2     3610.74     3542.88     38.12 o 
  14   3   2      187.33      195.96     16.45 o 
  15   3   2       24.48       38.88      9.89 o 
  16   3   2      305.02      282.80     29.90 o 
 -17   4   2        1.46        3.23     13.74 o 
 -16   4   2      727.92      772.94     26.62 o 
 -15   4   2      893.93      865.65     27.26 o 
 -14   4   2      551.60      615.33     19.05 o 
 -13   4   2     1092.40     1085.63     24.57 o 
 -12   4   2      227.86      221.84     11.55 o 
 -11   4   2        0.12        6.90      3.51 o 
 -10   4   2      241.59      243.92      8.23 o 
  -9   4   2      339.45      361.68      8.27 o 
  -8   4   2        1.39        8.49      2.43 o 
  -7   4   2     4680.23     4602.61     34.40 o 
  -6   4   2       54.88       87.24      3.16 o 
  -5   4   2     2878.68     2879.81     23.36 o 
  -4   4   2     1066.69     1304.56     12.81 o 
  -3   4   2      864.64      915.62     12.67 o 
  -2   4   2      641.75      726.38      8.40 o 
  -1   4   2      498.59      427.35      5.79 o 
   0   4   2     1117.59      992.98      9.51 o 
   1   4   2     2281.51     2306.90     17.38 o 
   2   4   2       30.27       82.91      2.65 o 
   3   4   2     4126.05     4568.33     30.76 o 
   4   4   2      806.63      847.85      9.87 o 
   5   4   2     3587.17     3902.68     30.66 o 
   6   4   2     2961.43     3186.54     27.05 o 
   7   4   2     4726.25     4820.99     49.32 o 
   8   4   2      396.18      394.17      8.28 o 
   9   4   2       34.20       47.77      3.80 o 
  10   4   2      862.33      896.41     14.01 o 
  11   4   2      522.98      521.15     12.06 o 
  12   4   2      543.52      554.02     17.65 o 
  13   4   2       96.44      100.21      8.97 o 
  14   4   2     1785.80     1846.69     34.40 o 
  15   4   2        1.20        0.13      6.99 o 
  16   4   2        0.73       -2.42      9.70 o 
 -16   5   2     4090.43     4122.71     91.31 o 
 -15   5   2     1018.75      981.89     32.73 o 
 -14   5   2     2000.34     1892.90     35.25 o 
 -13   5   2       48.18       47.60      6.99 o 
 -12   5   2      900.02      879.24     24.74 o 
 -11   5   2     1573.49     1561.41     24.95 o 
 -10   5   2     8294.88     8296.94     76.11 o 
  -9   5   2    10623.16    10496.08     86.85 o 
  -8   5   2     2739.34     2657.27     25.58 o 
  -7   5   2       63.62       81.84      4.75 o 
  -6   5   2       17.43       15.00      2.25 o 
  -5   5   2       49.66       51.38      2.68 o 
  -4   5   2     5144.64     4893.60     33.83 o 
  -3   5   2    12337.55    12817.86     91.70 o 
  -2   5   2    24132.98    23616.67    138.79 o 
  -1   5   2      571.38      552.94     11.69 o 
   0   5   2     7420.91     7611.66     48.52 o 
   1   5   2     5080.89     5302.44     35.45 o 
   2   5   2     3206.87     3357.62     25.72 o 
   3   5   2    18569.91    18706.03    111.12 o 
   4   5   2       30.50       20.40      2.27 o 
   5   5   2    27282.91    27232.61    171.38 o 
   6   5   2      709.78      773.37     11.01 o 
   7   5   2     5100.21     5055.91     44.11 o 
   8   5   2      231.57      216.19      7.37 o 
   9   5   2     2112.61     2127.92     25.27 o 
  10   5   2     6357.37     6247.09     74.68 o 
  11   5   2       79.30       87.56      6.20 o 
  12   5   2    14120.51    13991.73    116.42 o 
  13   5   2      321.13      335.38     12.24 o 
  14   5   2      317.05      313.27     14.03 o 
  15   5   2        1.47       -1.29      5.90 o 
 -16   6   2      164.67      203.24     41.21 o 
 -15   6   2      587.90      593.55     21.23 o 
 -14   6   2        2.14        1.12      5.05 o 
 -13   6   2       84.43       76.68      8.52 o 
 -12   6   2      278.64      266.14     10.80 o 
 -11   6   2     1038.49     1028.30     20.43 o 
 -10   6   2     3090.70     2987.83     45.43 o 
  -9   6   2      229.56      256.52      9.86 o 
  -8   6   2     2476.98     2464.61     27.67 o 
  -7   6   2      568.19      536.39     11.09 o 
  -6   6   2       96.60       88.31      4.98 o 
  -5   6   2     3251.22     3148.46     36.92 o 
  -4   6   2     2585.93     2428.92     21.12 o 
  -3   6   2     1255.26     1347.40     13.08 o 
  -2   6   2     3794.92     3611.32     26.89 o 
  -1   6   2      379.21      296.07      5.52 o 
   0   6   2     3293.45     3391.44     25.40 o 
   1   6   2      319.56      346.71      5.66 o 
   2   6   2       36.49       94.43      4.52 o 
   3   6   2     9496.67     9062.70     62.92 o 
   4   6   2     1539.44     1499.63     15.97 o 
   5   6   2     6470.20     6255.39     51.71 o 
   6   6   2       60.12       78.48      4.91 o 
   7   6   2     2512.90     2547.65     27.89 o 
   8   6   2       42.84       19.92      3.55 o 
   9   6   2     2291.72     2264.72     27.13 o 
  10   6   2     1544.51     1575.67     22.36 o 
  11   6   2      288.10      272.86      9.62 o 
  12   6   2      761.38      764.04     16.11 o 
  13   6   2       22.72       23.23      6.10 o 
  14   6   2      203.69      199.45     12.71 o 
  15   6   2      408.88      398.61     37.08 o 
  16   6   2        0.28       -1.62     12.93 o 
 -15   7   2       58.22       47.30      8.47 o 
 -14   7   2       79.12       59.81      8.52 o 
 -13   7   2     1425.18     1441.86     30.73 o 
 -12   7   2      437.63      421.22     13.87 o 
 -11   7   2     2792.43     2768.86     37.42 o 
 -10   7   2     5959.28     5820.61     60.36 o 
  -9   7   2    12273.88    12010.93    104.33 o 
  -8   7   2      329.96      324.69      9.66 o 
  -7   7   2      896.47      928.14     15.67 o 
  -6   7   2       63.15       72.15      5.13 o 
  -5   7   2      398.90      436.80      9.97 o 
  -4   7   2     1550.34     1536.38     19.30 o 
  -3   7   2    15000.15    15017.15    100.01 o 
  -2   7   2    29784.79    29557.20    186.37 o 
  -1   7   2     3472.52     3456.38     26.67 o 
   0   7   2     5374.70     5517.34     38.68 o 
   1   7   2     1594.81     1542.44     17.81 o 
   2   7   2      117.31      141.39      4.97 o 
   3   7   2      315.40      386.95      8.39 o 
   4   7   2     2120.84     2037.53     23.38 o 
   5   7   2     4808.88     4800.75     43.32 o 
   6   7   2      730.50      798.35     14.07 o 
   7   7   2      967.54     1037.97     16.73 o 
   8   7   2     2703.29     2714.20     30.74 o 
   9   7   2        4.95       20.50      5.22 o 
  10   7   2     2559.65     2537.01     47.28 o 
  11   7   2      175.21      167.12      8.16 o 
  12   7   2     1856.50     1797.62     29.42 o 
  13   7   2     1439.20     1396.70     32.67 o 
  14   7   2       38.12       39.47     10.15 o 
  15   7   2     1033.68      982.13     50.50 o 
 -15   8   2       56.14       46.06     15.35 o 
 -14   8   2        4.04       -1.30      5.58 o 
 -13   8   2        0.09        1.01      5.42 o 
 -12   8   2      900.61      871.87     20.58 o 
 -11   8   2     1783.16     1829.52     50.60 o 
 -10   8   2     3310.69     3377.53     42.41 o 
  -9   8   2    10581.89    10433.96     94.49 o 
  -8   8   2       53.48       64.90      7.75 o 
  -7   8   2     9715.88     9825.04     81.00 o 
  -6   8   2     2416.90     2413.80     28.10 o 
  -5   8   2     2418.21     2452.37     27.83 o 
  -4   8   2     3671.45     3725.35     36.34 o 
  -3   8   2     5838.20     5679.76     48.98 o 
  -2   8   2    12050.14    11990.44     82.90 o 
  -1   8   2     7069.00     6804.71     56.18 o 
   0   8   2    11427.43    11431.24     86.53 o 
   1   8   2     1201.93     1215.93     15.23 o 
   2   8   2       15.80       18.54      2.67 o 
   3   8   2     7694.59     7566.63     61.84 o 
   4   8   2      199.69      201.10      7.41 o 
   5   8   2     4616.27     4580.56     47.83 o 
   6   8   2     2435.22     2318.11     27.59 o 
   7   8   2     1551.31     1503.95     21.61 o 
   8   8   2      959.24      962.34     18.85 o 
   9   8   2      888.66      892.16     16.99 o 
  10   8   2     2451.20     2429.33     30.95 o 
  11   8   2      351.68      358.36     11.61 o 
  12   8   2     2782.13     2821.70     39.66 o 
  13   8   2       47.73       56.03      8.06 o 
  14   8   2     5178.76     5155.74     69.28 o 
 -14   9   2      265.83      260.18     28.28 o 
 -13   9   2      361.55      352.01     16.63 o 
 -12   9   2      283.60      247.43     12.06 o 
 -11   9   2        3.83        4.25      4.19 o 
 -10   9   2      295.50      310.90     12.39 o 
  -9   9   2      546.53      527.71     15.36 o 
  -8   9   2      326.66      332.13     11.08 o 
  -7   9   2      117.36      111.01      6.85 o 
  -6   9   2      116.57      130.73      7.83 o 
  -5   9   2      377.46      433.09     11.17 o 
  -4   9   2      905.79      831.41     14.99 o 
  -3   9   2      398.96      381.90     11.41 o 
  -2   9   2      259.58      244.16      9.40 o 
  -1   9   2     1942.21     1947.87     24.00 o 
   0   9   2     1019.11      922.47     16.02 o 
   1   9   2      277.59      276.07      8.52 o 
   2   9   2     1174.39     1231.04     20.73 o 
   3   9   2      947.72      907.68     15.47 o 
   4   9   2      132.86      139.73      6.68 o 
   5   9   2     2191.89     2111.30     26.47 o 
   6   9   2     3735.98     3621.07     38.23 o 
   7   9   2      561.56      563.66     15.49 o 
   8   9   2        0.34        2.31      3.33 o 
   9   9   2      802.86      818.33     16.87 o 
  10   9   2        6.42        7.94      4.00 o 
  11   9   2     1180.74     1228.88     22.15 o 
  12   9   2      175.00      178.29     12.27 o 
  13   9   2      472.51      440.85     17.92 o 
  14   9   2      233.22      278.76     28.28 o 
 -13  10   2       17.12        7.10      9.41 o 
 -12  10   2     2873.56     2973.82     43.46 o 
 -11  10   2      958.76      966.60     26.12 o 
 -10  10   2       48.84       44.38      6.53 o 
  -9  10   2       83.36      100.23      8.21 o 
  -8  10   2       86.13       89.96      7.73 o 
  -7  10   2     8386.10     8138.69     71.26 o 
  -6  10   2     1905.58     1888.86     29.07 o 
  -5  10   2    11893.86    11823.12    103.50 o 
  -4  10   2     7427.49     7194.48     69.50 o 
  -3  10   2       27.97       42.07      5.38 o 
  -2  10   2      184.78      215.81      9.21 o 
  -1  10   2      100.86       87.04      5.99 o 
   0  10   2     3105.91     3150.91     41.27 o 
   1  10   2     4090.26     3950.32     53.33 o 
   2  10   2     6577.57     6547.86     64.31 o 
   3  10   2    14178.91    13855.52    117.18 o 
   4  10   2      203.41      214.77      9.80 o 
   5  10   2     4673.46     4565.52     50.68 o 
   6  10   2        0.02       -0.31      3.04 o 
   7  10   2     1843.58     1778.60     25.75 o 
   8  10   2     1075.24     1047.04     19.65 o 
   9  10   2      605.67      606.44     15.25 o 
  10  10   2     4282.41     4189.50     46.51 o 
  11  10   2        4.73        1.36      4.95 o 
  12  10   2     3165.02     3256.77     59.80 o 
  13  10   2      296.39      282.95     21.42 o 
 -12  11   2      550.44      554.65     28.85 o 
 -11  11   2      971.39      921.63     22.87 o 
 -10  11   2      161.80      150.15     11.77 o 
  -9  11   2      204.47      178.02     11.66 o 
  -8  11   2       24.40       21.75      5.95 o 
  -7  11   2     1606.15     1652.21     31.65 o 
  -6  11   2       13.36       23.29      5.29 o 
  -5  11   2      644.32      687.41     23.09 o 
  -4  11   2      717.44      778.79     18.21 o 
  -3  11   2      252.89      257.08     10.62 o 
  -2  11   2      409.17      432.40     13.21 o 
  -1  11   2      334.23      322.40     11.67 o 
   0  11   2     4841.13     4601.96     61.11 o 
   1  11   2        7.61        9.76      8.25 o 
   2  11   2     3812.14     3667.29     44.74 o 
   3  11   2      807.53      799.14     18.42 o 
   4  11   2      763.57      757.08     18.05 o 
   5  11   2       74.49       83.43      7.74 o 
   6  11   2     1314.25     1303.04     25.48 o 
   7  11   2      193.79      185.08     10.09 o 
   8  11   2      308.84      314.85     12.69 o 
   9  11   2     2941.99     2949.29     37.43 o 
  10  11   2      833.35      774.07     18.22 o 
  11  11   2      141.91      139.88     11.40 o 
  12  11   2      340.04      327.46     21.99 o 
 -10  12   2      173.20      184.26     14.23 o 
  -9  12   2        2.53        0.47      5.48 o 
  -8  12   2        0.22        0.08      5.19 o 
  -7  12   2      395.83      408.43     16.63 o 
  -6  12   2      224.28      254.72     11.61 o 
  -5  12   2     1256.69     1246.17     24.62 o 
  -4  12   2      352.55      382.06     13.64 o 
  -3  12   2      208.80      210.70     10.47 o 
  -2  12   2      453.19      458.30     14.38 o 
  -1  12   2      162.03      175.73     11.31 o 
   0  12   2     3973.33     3831.77     52.42 o 
   1  12   2     4281.10     4133.40     55.43 o 
   2  12   2     1128.62     1071.84     24.45 o 
   3  12   2     2274.77     2293.63     40.33 o 
   4  12   2      141.66      156.08      8.73 o 
   5  12   2     1432.63     1441.64     26.80 o 
   6  12   2       25.54       35.41      6.26 o 
   7  12   2     4673.98     4528.77     54.70 o 
   8  12   2     2506.63     2412.41     37.52 o 
   9  12   2      270.87      235.11     12.24 o 
  10  12   2      487.56      500.87     21.92 o 
  -8  13   2       27.68       15.84      9.80 o 
  -7  13   2     1135.26     1203.31     29.56 o 
  -6  13   2       43.74       42.39      6.90 o 
  -5  13   2      836.75      891.28     21.66 o 
  -4  13   2      118.64      117.00      9.30 o 
  -3  13   2        6.00        1.45      4.24 o 
  -2  13   2     1890.30     1835.40     45.60 o 
  -1  13   2     2086.01     2089.96     43.15 o 
   0  13   2     4416.70     4520.39     60.59 o 
   1  13   2     2060.69     2122.41     38.18 o 
   2  13   2     3161.72     3218.87     49.18 o 
   3  13   2      187.03      166.72     10.19 o 
   4  13   2      221.36      213.91     11.61 o 
   5  13   2     1045.32      999.03     23.09 o 
   6  13   2     1199.46     1252.54     34.11 o 
   7  13   2     5723.18     5633.70     65.25 o 
   8  13   2     2238.14     2263.33     37.46 o 
   9  13   2     5157.86     5332.17    105.85 o 
  -6  14   2       83.31       33.13     16.16 o 
  -5  14   2      163.48      168.27     11.12 o 
  -4  14   2     1640.33     1656.27     31.18 o 
  -3  14   2      111.56      102.10     10.70 o 
  -2  14   2      884.22      865.16     29.68 o 
  -1  14   2      938.12      941.25     25.83 o 
   0  14   2      483.84      500.06     19.36 o 
   1  14   2      946.91      894.73     24.94 o 
   2  14   2       15.44       17.14      6.85 o 
   3  14   2      127.44      138.74     11.71 o 
   4  14   2      177.14      196.17     16.22 o 
   5  14   2       52.37       46.82      7.66 o 
   6  14   2        2.20       -0.71      6.18 o 
   7  14   2       59.23       37.98     16.16 o 
  -5  15   2     1910.60     2021.64     77.57 o 
  -4  15   2      165.40      152.71     25.05 o 
  -3  15   2     2189.44     2070.12     79.99 o 
  -2  15   2     2387.12     2545.23     89.69 o 
  -1  15   2        1.58       -4.04     12.12 o 
   0  15   2     1859.18     1884.28     76.76 o 
 -17   1   3      395.84      421.97     17.56 o 
 -16   1   3      308.34      343.19     15.73 o 
 -15   1   3      218.65      200.51     12.03 o 
 -14   1   3       14.98       17.68      5.48 o 
 -13   1   3     7585.00     7374.82     81.20 o 
 -12   1   3     9389.22     9153.66     95.72 o 
 -11   1   3     7177.62     7376.81     69.33 o 
 -10   1   3    15268.33    15172.88    112.59 o 
  -9   1   3     1038.29     1009.08     12.16 o 
  -8   1   3     1439.74     1492.52     14.78 o 
  -7   1   3      514.72      467.28      6.95 o 
  -6   1   3     5132.83     5304.94     35.77 o 
  -5   1   3    15687.27    15705.14    100.50 o 
  -4   1   3     3709.53     3899.20     26.16 o 
  -3   1   3    31766.63    29737.36    190.13 o 
  -2   1   3     2093.28     2023.99     14.46 o 
  -1   1   3     6982.21     6786.78     40.95 o 
   0   1   3     1356.54     1264.55     11.12 o 
   1   1   3     5394.67     5818.37     35.61 o 
   2   1   3     5888.95     6055.59     37.27 o 
   3   1   3       69.34       59.93      2.53 o 
   4   1   3     4045.94     3541.44     29.08 o 
   5   1   3      258.82      253.79      4.81 o 
   6   1   3     8593.05     8049.33     51.61 o 
   7   1   3     4062.07     4153.94     30.50 o 
   8   1   3     5680.87     5727.35     40.48 o 
   9   1   3    10756.45    10869.36     97.46 o 
  10   1   3      178.41      176.91      6.22 o 
  11   1   3     1566.33     1580.09     19.35 o 
  12   1   3        3.90       13.45      3.88 o 
  13   1   3     2881.36     2941.24     42.23 o 
  14   1   3     1613.12     1592.99     30.20 o 
  15   1   3     1603.58     1665.96     32.07 o 
  16   1   3     7367.13     7396.56    126.26 o 
  17   1   3      412.26      429.05     37.98 o 
 -17   2   3      341.94      354.31     27.88 o 
 -16   2   3      100.98       83.56      9.63 o 
 -15   2   3     1691.51     1652.35     32.75 o 
 -14   2   3     1958.63     1988.90     35.17 o 
 -13   2   3     1730.45     1722.35     27.72 o 
 -12   2   3      231.53      221.60      9.74 o 
 -11   2   3      651.75      663.53     15.16 o 
 -10   2   3      745.42      734.90     13.26 o 
  -9   2   3     1402.84     1307.18     15.80 o 
  -8   2   3     5096.06     4941.58     35.63 o 
  -7   2   3     4425.50     4255.66     30.78 o 
  -6   2   3    11399.18    11584.95     71.47 o 
  -5   2   3      318.83      301.40      4.99 o 
  -4   2   3    29352.72    29419.84    186.09 o 
  -3   2   3     4685.30     4951.04     32.03 o 
  -2   2   3      442.83      414.40      5.61 o 
  -1   2   3       66.47       70.83      3.54 o 
   0   2   3    37696.09    37610.87    613.36 o 
   1   2   3     2461.47     2633.39     18.36 o 
   2   2   3    10502.81    10807.37     64.51 o 
   3   2   3    22799.63    23422.52    137.90 o 
   4   2   3     4979.43     5179.60     34.10 o 
   5   2   3     3446.96     3611.03     27.55 o 
   6   2   3     4023.65     4044.32     29.07 o 
   7   2   3    21889.74    22348.29    133.03 o 
   8   2   3      704.92      712.54     10.59 o 
   9   2   3    10965.96    11012.38    120.92 o 
  10   2   3      269.44      314.67      8.03 o 
  11   2   3     2093.36     2131.42     32.65 o 
  12   2   3        0.46       -0.54      2.95 o 
  13   2   3     2461.95     2556.14     38.69 o 
  14   2   3      744.22      791.04     20.77 o 
  15   2   3     1241.43     1177.43     30.54 o 
  16   2   3     1035.03     1138.75     38.98 o 
 -17   3   3     1003.55     1064.15     53.33 o 
 -16   3   3     2776.39     2792.53     53.39 o 
 -15   3   3     1797.43     1693.04     38.63 o 
 -14   3   3     3411.16     3423.87     57.83 o 
 -13   3   3     1469.19     1459.20     25.38 o 
 -12   3   3      836.58      797.76     17.51 o 
 -11   3   3      570.30      570.74     14.20 o 
 -10   3   3     1651.42     1702.37     21.92 o 
  -9   3   3      752.92      717.32     12.81 o 
  -8   3   3      143.27      172.08      9.09 o 
  -7   3   3     7221.27     7241.35     48.29 o 
  -6   3   3     1738.36     1844.72     16.19 o 
  -5   3   3     6096.83     5915.61     39.32 o 
  -4   3   3     2313.88     2187.89     18.46 o 
  -3   3   3     7407.82     6968.11     44.18 o 
  -2   3   3       11.50       16.38      1.97 o 
  -1   3   3      379.08      279.23      4.56 o 
   0   3   3    10837.70    10912.86     65.60 o 
   1   3   3    17854.62    18904.41    115.82 o 
   2   3   3     5044.99     5017.68     32.79 o 
   3   3   3       74.64      115.27      3.16 o 
   4   3   3    16887.56    16056.73    107.99 o 
   5   3   3       14.80       23.34      1.90 o 
   6   3   3     7715.03     7604.10     49.71 o 
   7   3   3     7395.22     7104.64     47.75 o 
   8   3   3     2662.91     2733.44     25.38 o 
   9   3   3       14.48       10.78      2.53 o 
  10   3   3     2175.65     2063.21     26.32 o 
  11   3   3     2019.02     1996.40     25.69 o 
  12   3   3      849.93      847.56     16.13 o 
  13   3   3      685.51      731.43     19.43 o 
  14   3   3      827.37      877.76     25.20 o 
  15   3   3       14.14       15.59     13.33 o 
  16   3   3        0.94       10.61      8.51 o 
 -16   4   3     2842.55     2883.71     55.22 o 
 -15   4   3     5053.76     5096.79     77.00 o 
 -14   4   3      102.88       94.51     11.43 o 
 -13   4   3     2446.42     2499.41     35.48 o 
 -12   4   3      194.02      206.92     10.74 o 
 -11   4   3      243.74      241.87      9.65 o 
 -10   4   3       14.54       19.38      3.74 o 
  -9   4   3      270.21      301.03      8.67 o 
  -8   4   3     4694.23     4911.18     39.33 o 
  -7   4   3     1121.60     1109.98     13.76 o 
  -6   4   3    13642.97    13880.31     85.55 o 
  -5   4   3     4298.48     4184.72     30.04 o 
  -4   4   3     3148.64     3008.77     22.80 o 
  -3   4   3    10338.48    10363.75     64.05 o 
  -2   4   3     6990.30     7083.43     48.38 o 
  -1   4   3    16089.33    16308.02     96.80 o 
   0   4   3     9568.13     9308.05     57.57 o 
   1   4   3    10701.75    10846.22     66.30 o 
   2   4   3     6685.96     6469.02     41.81 o 
   3   4   3    11463.88    11537.53     70.69 o 
   4   4   3    30570.97    30460.64    177.67 o 
   5   4   3      232.68      270.35      6.37 o 
   6   4   3    12889.50    13129.48     81.21 o 
   7   4   3      950.05      940.01     12.63 o 
   8   4   3     1439.02     1494.89     20.70 o 
   9   4   3     1688.42     1767.12     24.27 o 
  10   4   3     2165.78     2177.63     23.70 o 
  11   4   3     6820.42     6804.07     55.18 o 
  12   4   3      632.06      606.54     15.28 o 
  13   4   3      700.74      743.44     31.14 o 
  14   4   3     1200.26     1220.66     30.91 o 
  15   4   3        2.34       -3.58      6.55 o 
  16   4   3      121.25      129.72     15.64 o 
 -16   5   3      343.01      345.23     22.83 o 
 -15   5   3      176.40      195.01     16.91 o 
 -14   5   3      421.17      432.21     18.89 o 
 -13   5   3      530.18      544.18     17.96 o 
 -12   5   3      709.04      704.80     19.62 o 
 -11   5   3       22.02       21.25      6.00 o 
 -10   5   3     2614.95     2565.97     33.10 o 
  -9   5   3      371.86      377.59     11.19 o 
  -8   5   3     2364.70     2490.04     24.63 o 
  -7   5   3      196.11      246.01      6.61 o 
  -6   5   3      249.89      238.25      6.14 o 
  -5   5   3     1320.55     1353.11     13.52 o 
  -4   5   3       65.44       70.21      3.10 o 
  -3   5   3      495.06      552.66     10.12 o 
  -2   5   3     3886.35     3701.80     32.97 o 
  -1   5   3        3.97        6.33      1.97 o 
   0   5   3      432.68      289.49      5.33 o 
   1   5   3     3027.34     2857.04     21.83 o 
   2   5   3      485.61      539.68      7.22 o 
   3   5   3     1462.87     1402.55     13.15 o 
   4   5   3      103.63      105.85      6.07 o 
   5   5   3     2097.86     2079.36     17.92 o 
   6   5   3      179.44      177.93      5.57 o 
   7   5   3      796.84      736.68     12.81 o 
   8   5   3      822.72      802.21     13.85 o 
   9   5   3      332.24      337.44      9.32 o 
  10   5   3     3782.86     3624.54     37.15 o 
  11   5   3      931.92      908.61     18.65 o 
  12   5   3       86.39       94.51      7.43 o 
  13   5   3     2961.13     2918.73     44.32 o 
  14   5   3      211.36      237.28     12.89 o 
  15   5   3      340.39      347.93     18.32 o 
  16   5   3      215.66      226.24     26.66 o 
 -16   6   3       49.35       31.51     17.78 o 
 -15   6   3     2159.87     2073.86     39.53 o 
 -14   6   3      849.69      855.67     23.79 o 
 -13   6   3      178.45      194.96     11.85 o 
 -12   6   3      189.91      163.45     12.71 o 
 -11   6   3     2056.69     2069.48     30.56 o 
 -10   6   3     3938.60     3854.18     44.39 o 
  -9   6   3      359.62      392.43     11.77 o 
  -8   6   3     9591.11     9717.17     85.47 o 
  -7   6   3     1360.50     1280.11     17.88 o 
  -6   6   3      923.04      949.59     14.70 o 
  -5   6   3       60.95       66.22      3.85 o 
  -4   6   3     4145.59     4158.11     30.80 o 
  -3   6   3    18009.20    18618.42    112.21 o 
  -2   6   3       37.36       48.81      4.54 o 
  -1   6   3    44579.86    44620.82    260.64 o 
   0   6   3     5968.21     6034.95     41.06 o 
   1   6   3      881.09      864.34      9.98 o 
   2   6   3      147.33      137.00      3.77 o 
   3   6   3     1676.08     1617.50     17.04 o 
   4   6   3    10253.03    10705.71     73.56 o 
   5   6   3      144.49      146.04      5.93 o 
   6   6   3    27114.89    27420.75    189.50 o 
   7   6   3    14966.27    14694.12    108.48 o 
   8   6   3     1975.32     2014.22     24.75 o 
   9   6   3     3735.72     3684.24     37.59 o 
  10   6   3      498.29      486.34     11.89 o 
  11   6   3     1914.35     1852.33     28.59 o 
  12   6   3       73.70       70.52      6.39 o 
  13   6   3     3080.35     3061.20     46.60 o 
  14   6   3     2424.65     2517.33     50.40 o 
  15   6   3     1034.23     1087.64     32.57 o 
  16   6   3     1299.71     1326.47     44.52 o 
 -15   7   3      795.98      850.33     28.57 o 
 -14   7   3      461.94      417.70     17.45 o 
 -13   7   3     1182.00     1218.68     28.31 o 
 -12   7   3       10.75        9.94      5.32 o 
 -11   7   3      269.21      256.09     10.99 o 
 -10   7   3     4313.90     4191.56     48.05 o 
  -9   7   3      112.74      106.49      7.75 o 
  -8   7   3     3075.54     3094.01     37.42 o 
  -7   7   3      101.94      103.70      5.80 o 
  -6   7   3      886.83      842.83     17.28 o 
  -5   7   3       90.53      129.58      5.91 o 
  -4   7   3      957.86      890.46     14.19 o 
  -3   7   3     9774.23    10057.60     70.51 o 
  -2   7   3      238.60      234.36      5.53 o 
  -1   7   3    10133.03    10294.23     66.20 o 
   0   7   3     3372.46     3288.93     26.00 o 
   1   7   3     1262.17     1223.96     14.75 o 
   2   7   3      197.85      231.18      9.79 o 
   3   7   3      255.13      252.04      6.83 o 
   4   7   3     1068.69     1194.82     19.69 o 
   5   7   3       25.49       28.02      3.85 o 
   6   7   3    10142.92    10242.47     80.21 o 
   7   7   3     1870.72     1861.92     23.79 o 
   8   7   3     2330.07     2265.62     27.41 o 
   9   7   3      239.99      244.79      8.88 o 
  10   7   3       40.68       50.17      5.28 o 
  11   7   3       74.78       74.45      7.17 o 
  12   7   3      186.79      187.43      9.31 o 
  13   7   3     3477.71     3388.77     50.75 o 
  14   7   3      275.75      269.72     17.02 o 
  15   7   3     1273.27     1300.86     66.66 o 
 -14   8   3     2137.39     2267.93     42.19 o 
 -13   8   3      636.31      627.41     21.81 o 
 -12   8   3      320.35      323.96     14.85 o 
 -11   8   3     1244.84     1223.32     24.13 o 
 -10   8   3       46.15       42.96      5.99 o 
  -9   8   3     1268.16     1210.71     22.70 o 
  -8   8   3     3064.37     3041.25     38.10 o 
  -7   8   3      810.23      778.35     15.01 o 
  -6   8   3      872.14      857.36     15.40 o 
  -5   8   3      471.95      481.06     11.12 o 
  -4   8   3     1111.17     1084.13     16.61 o 
  -3   8   3      529.92      582.43     10.45 o 
  -2   8   3      756.08      779.93     12.06 o 
  -1   8   3     2734.58     2787.21     29.13 o 
   0   8   3      554.50      505.70     11.68 o 
   1   8   3     2169.63     2083.73     21.70 o 
   2   8   3      190.81      194.34      6.20 o 
   3   8   3     1308.50     1203.04     17.51 o 
   4   8   3      275.92      321.32     10.00 o 
   5   8   3     2797.09     2730.91     30.31 o 
   6   8   3       23.55       45.70      8.69 o 
   7   8   3     6148.96     5941.13     53.94 o 
   8   8   3      762.02      797.81     15.61 o 
   9   8   3      809.92      774.97     15.84 o 
  10   8   3     3379.32     3367.84     38.19 o 
  11   8   3      985.36      991.60     21.52 o 
  12   8   3      474.62      466.87     15.33 o 
  13   8   3        2.31       -5.13      5.13 o 
  14   8   3     2219.96     2266.73     49.68 o 
 -13   9   3     4468.49     4471.28     63.55 o 
 -12   9   3      519.88      510.14     18.77 o 
 -11   9   3      731.75      724.36     18.82 o 
 -10   9   3     3687.65     3596.00     62.99 o 
  -9   9   3       14.43       14.27      4.73 o 
  -8   9   3     7623.61     7509.72     80.57 o 
  -7   9   3       20.46       32.48      4.72 o 
  -6   9   3    15615.71    15409.31    168.63 o 
  -5   9   3     1553.43     1630.29     22.53 o 
  -4   9   3     5646.55     5608.90     50.63 o 
  -3   9   3     1636.04     1712.53     25.21 o 
  -2   9   3      293.94      294.06      8.92 o 
  -1   9   3      844.21      895.65     17.10 o 
   0   9   3      567.52      554.32     12.23 o 
   1   9   3     3510.02     3406.17     38.73 o 
   2   9   3     5539.31     5558.95     55.41 o 
   3   9   3      517.28      497.77     11.49 o 
   4   9   3     1408.18     1468.19     19.75 o 
   5   9   3        0.46        2.42      3.79 o 
   6   9   3      289.18      278.39      9.45 o 
   7   9   3      378.94      380.59     11.12 o 
   8   9   3      965.83      947.85     17.85 o 
   9   9   3     3713.46     3651.63     40.71 o 
  10   9   3        0.05        3.37      4.28 o 
  11   9   3     4552.91     4395.48     49.14 o 
  12   9   3      224.29      236.86     12.02 o 
  13   9   3     5341.40     5235.41     82.71 o 
 -13  10   3        2.16       -1.62     12.93 o 
 -12  10   3      919.54      956.74     36.27 o 
 -11  10   3      141.18      165.40     10.64 o 
 -10  10   3     1212.23     1274.34     25.62 o 
  -9  10   3       34.96       36.78      6.00 o 
  -8  10   3       97.56      118.42      9.18 o 
  -7  10   3     2959.45     2885.13     57.58 o 
  -6  10   3      396.13      369.84     12.40 o 
  -5  10   3       24.84       21.89      5.34 o 
  -4  10   3       43.60       34.69      5.34 o 
  -3  10   3     1972.58     1905.39     30.94 o 
  -2  10   3      363.59      338.95     13.13 o 
  -1  10   3       86.38       77.72      6.26 o 
   0  10   3     4488.06     4310.15     52.46 o 
   1  10   3      499.65      468.08     15.83 o 
   2  10   3     1264.56     1262.40     22.24 o 
   3  10   3      569.19      565.17     20.15 o 
   4  10   3      265.90      263.95     15.06 o 
   5  10   3        1.19        2.51      3.67 o 
   6  10   3     1060.88     1069.44     19.05 o 
   7  10   3      144.01      166.09      8.25 o 
   8  10   3       33.12       33.02      5.07 o 
   9  10   3      653.37      662.89     16.10 o 
  10  10   3     1980.58     2057.18     34.26 o 
  11  10   3       25.15       35.11      6.70 o 
  12  10   3       32.23       40.83      6.97 o 
 -12  11   3      186.52      121.20     24.24 o 
 -11  11   3      994.75      916.85     25.76 o 
 -10  11   3       17.90       28.40      7.00 o 
  -9  11   3        5.06       -4.42      4.42 o 
  -8  11   3      233.07      251.06     13.41 o 
  -7  11   3      227.39      243.79     13.00 o 
  -6  11   3     7423.40     7313.48     73.47 o 
  -5  11   3     4543.46     4378.83     50.67 o 
  -4  11   3     1538.76     1518.67     26.22 o 
  -3  11   3      445.45      430.44     13.43 o 
  -2  11   3      210.07      206.52      9.82 o 
  -1  11   3      245.28      271.75     10.68 o 
   0  11   3     1696.23     1733.44     30.03 o 
   1  11   3     8616.26     8707.61    125.60 o 
   2  11   3    11670.72    11542.17    102.89 o 
   3  11   3     1763.10     1851.39     29.33 o 
   4  11   3     2820.22     2782.89     37.70 o 
   5  11   3      144.64      146.35      8.87 o 
   6  11   3       71.06       63.28      6.70 o 
   7  11   3       17.33       22.07      5.06 o 
   8  11   3     1431.10     1413.92     26.56 o 
   9  11   3     2841.35     2849.34     40.95 o 
  10  11   3      140.07      158.54     10.68 o 
  11  11   3      972.41      941.08     23.00 o 
  12  11   3        2.88        1.70      7.94 o 
 -11  12   3      728.12      769.23     46.86 o 
 -10  12   3      201.56      244.72     31.51 o 
  -9  12   3     1254.23     1305.61     30.72 o 
  -8  12   3        7.97        7.39      5.53 o 
  -7  12   3      282.14      305.44     14.73 o 
  -6  12   3      472.63      457.34     17.25 o 
  -5  12   3     3171.55     3213.43     48.00 o 
  -4  12   3        7.26        1.26      4.37 o 
  -3  12   3     4428.13     4432.28     52.01 o 
  -2  12   3        0.05        1.53      4.07 o 
  -1  12   3     1473.84     1449.07     29.28 o 
   0  12   3      176.11      202.78     14.46 o 
   1  12   3     2193.14     2095.22     36.23 o 
   2  12   3      966.85      972.16     21.24 o 
   3  12   3      372.82      335.03     16.84 o 
   4  12   3     2492.04     2492.93     36.69 o 
   5  12   3      113.24      117.52      9.05 o 
   6  12   3     1231.83     1186.74     24.53 o 
   7  12   3       51.87       46.30      6.73 o 
   8  12   3     2035.46     1951.57     36.38 o 
   9  12   3      789.39      771.62     23.27 o 
  10  12   3      584.17      545.14     28.28 o 
  11  12   3      667.73      725.59     45.25 o 
  -8  13   3      413.02      445.58     30.39 o 
  -7  13   3        0.53        6.55      5.73 o 
  -6  13   3      147.99      154.50     17.49 o 
  -5  13   3      405.15      407.12     15.01 o 
  -4  13   3       61.94       67.30      7.93 o 
  -3  13   3     1157.83     1111.60     23.83 o 
  -2  13   3       89.59       76.96      8.98 o 
  -1  13   3     1641.23     1628.53     32.71 o 
   0  13   3       62.71       87.59      9.54 o 
   1  13   3      631.49      677.48     20.78 o 
   2  13   3      819.75      830.90     23.01 o 
   3  13   3      475.98      476.93     15.89 o 
   4  13   3        0.56       -1.76      4.38 o 
   5  13   3      112.38      119.30      9.51 o 
   6  13   3      394.39      394.65     15.23 o 
   7  13   3      174.52      183.24     11.63 o 
   8  13   3      958.10      991.51     31.47 o 
   9  13   3      955.73     1000.32     53.33 o 
  -6  14   3       68.51       72.72     20.20 o 
  -5  14   3      801.98      866.99     25.45 o 
  -4  14   3      783.06      766.10     23.39 o 
  -3  14   3     4351.43     4500.62     62.90 o 
  -2  14   3       68.96       85.75      9.82 o 
  -1  14   3     5819.05     5761.25     73.72 o 
   0  14   3     1450.96     1347.99     31.00 o 
   1  14   3      426.49      408.91     19.36 o 
   2  14   3     1229.85     1194.51     29.07 o 
   3  14   3      396.97      375.15     16.66 o 
   4  14   3     3980.43     4213.71     54.34 o 
   5  14   3       88.25      114.95      9.87 o 
   6  14   3     5718.11     5989.20    149.83 o 
   7  14   3     1660.00     1658.85     68.68 o 
  -4  15   3      864.60      868.61     50.10 o 
  -3  15   3        7.61        0.81     12.93 o 
  -2  15   3       32.67       29.09     16.97 o 
  -1  15   3      136.98      140.59     24.24 o 
   0  15   3     4115.53     4242.06    123.63 o 
 -17   0   4      276.51      204.82     32.72 o 
 -16   0   4      319.60      300.55     27.88 o 
 -15   0   4     2343.59     2411.66     61.41 o 
 -14   0   4     1960.04     1910.29     49.10 o 
 -13   0   4     1870.70     1851.53     46.18 o 
 -12   0   4    22959.68    22670.32    286.65 o 
 -11   0   4     9616.49     9742.55    174.92 o 
 -10   0   4     4401.75     4394.23    119.86 o 
  -9   0   4     4241.86     4416.39     57.60 o 
  -8   0   4      915.19      911.16     15.04 o 
  -7   0   4      281.17      236.25      6.76 o 
  -6   0   4     1519.77     1421.41     18.18 o 
  -5   0   4     9834.50     9546.57     83.40 o 
  -4   0   4    18094.90    18260.94    178.26 o 
  -3   0   4     7035.43     6852.90    100.60 o 
  -2   0   4     7292.64     7772.43     76.69 o 
  -1   0   4      122.11      153.28      5.01 o 
   0   0   4      128.55      166.92      4.45 o 
   1   0   4    21566.08    21090.56    210.28 o 
   2   0   4     1488.63     1275.27     18.94 o 
   3   0   4    25012.46    25212.71    207.94 o 
   4   0   4      579.91      612.03      9.65 o 
   5   0   4      691.30      707.90     13.15 o 
   6   0   4    10954.56    10877.45    184.97 o 
   7   0   4     5323.98     5609.61     55.11 o 
   8   0   4    29090.61    28834.65    290.75 o 
   9   0   4     7700.26     7570.75     92.48 o 
  10   0   4    16397.45    16881.22    210.74 o 
  11   0   4      199.52      171.13     12.85 o 
  12   0   4     2020.21     2108.71     75.95 o 
  13   0   4     1768.57     1728.72     43.64 o 
  14   0   4     1265.65     1221.75     37.39 o 
  15   0   4     9243.29     9449.17    144.39 o 
  16   0   4       22.27       15.78     12.52 o 
  17   0   4     3860.24     4103.08    123.63 o 
 -17   1   4        2.11        4.87      6.02 o 
 -16   1   4      646.60      623.51     20.81 o 
 -15   1   4      224.33      218.67     12.81 o 
 -14   1   4        2.89        2.55      4.63 o 
 -13   1   4        2.57        9.13      4.94 o 
 -12   1   4     1139.28     1203.62     22.08 o 
 -11   1   4      635.89      643.36     15.41 o 
 -10   1   4     3617.90     3688.00     36.70 o 
  -9   1   4     3056.33     2940.36     30.33 o 
  -8   1   4       44.30       65.45      7.02 o 
  -7   1   4      403.42      420.30      6.42 o 
  -6   1   4        3.04        4.16      1.34 o 
  -5   1   4     4889.49     5126.92     37.42 o 
  -4   1   4      889.43      934.56     10.32 o 
  -3   1   4    17891.32    18677.82    118.07 o 
  -2   1   4      343.15      381.56      4.72 o 
  -1   1   4     1099.17     1192.62     10.69 o 
   0   1   4     3226.57     3560.75     24.96 o 
   1   1   4     7596.08     7815.23     47.45 o 
   2   1   4      175.49      196.30      3.86 o 
   3   1   4     1123.24     1068.03     10.50 o 
   4   1   4     1299.96     1348.51     12.42 o 
   5   1   4     1573.35     1533.35     13.61 o 
   6   1   4     3227.04     3401.84     27.10 o 
   7   1   4     1268.58     1301.24     14.17 o 
   8   1   4     4662.88     4657.94     34.53 o 
   9   1   4     2520.63     2615.38     23.35 o 
  10   1   4     1535.47     1555.24     24.22 o 
  11   1   4      440.06      437.74     12.26 o 
  12   1   4     3437.71     3446.92     41.07 o 
  13   1   4       49.21       43.26      6.24 o 
  14   1   4      637.95      690.76     19.47 o 
  15   1   4      334.61      367.42     18.89 o 
  16   1   4       85.55       79.92      9.77 o 
 -16   2   4     1050.42      972.53     47.58 o 
 -15   2   4      201.78      185.00     12.02 o 
 -14   2   4     1422.46     1454.83     29.75 o 
 -13   2   4      974.63      960.52     20.21 o 
 -12   2   4     1424.96     1425.59     31.13 o 
 -11   2   4      660.64      644.55     15.16 o 
 -10   2   4       80.85       91.93      6.62 o 
  -9   2   4       63.42       80.01      4.97 o 
  -8   2   4      965.18      901.88     12.28 o 
  -7   2   4     8364.80     8318.39     54.20 o 
  -6   2   4     9914.75     9758.68     65.17 o 
  -5   2   4     6390.89     6193.49     41.46 o 
  -4   2   4    18322.77    18864.72    111.19 o 
  -3   2   4     5735.33     6347.45     40.48 o 
  -2   2   4     3920.39     4371.13     29.00 o 
  -1   2   4      443.82      456.08      5.73 o 
   0   2   4    37541.46    37369.26    288.07 o 
   1   2   4    11045.67    10472.46     63.03 o 
   2   2   4    21545.24    20700.73    134.08 o 
   3   2   4    39225.96    38505.08    250.83 o 
   4   2   4     2561.04     2688.26     21.41 o 
   5   2   4      940.46     1101.46     11.16 o 
   6   2   4        0.57        2.87      1.86 o 
   7   2   4     4873.19     5105.92     41.40 o 
   8   2   4     2565.78     2502.81     23.91 o 
   9   2   4     9131.04     9015.39     65.02 o 
  10   2   4    10538.48    10498.82     95.21 o 
  11   2   4      332.40      337.48     11.18 o 
  12   2   4        2.86        8.83      3.98 o 
  13   2   4     1330.45     1347.35     26.89 o 
  14   2   4       10.27        7.12      8.35 o 
  15   2   4     1993.02     2053.22     42.35 o 
  16   2   4      653.27      620.56     29.80 o 
 -16   3   4     2263.21     2292.27     53.50 o 
 -15   3   4      479.62      469.85     20.62 o 
 -14   3   4     2156.31     2137.81     33.13 o 
 -13   3   4      433.92      448.16     14.41 o 
 -12   3   4      102.05       91.83      7.05 o 
 -11   3   4      558.89      552.94     14.21 o 
 -10   3   4     2848.67     2873.86     37.55 o 
  -9   3   4     9397.88     9350.36     73.81 o 
  -8   3   4       58.66       77.35      4.26 o 
  -7   3   4    13698.32    13713.11     85.00 o 
  -6   3   4    13537.96    13987.83     85.80 o 
  -5   3   4     1600.40     1635.97     14.65 o 
  -4   3   4     2099.10     2116.30     17.24 o 
  -3   3   4     7800.30     8400.25     52.79 o 
  -2   3   4     2637.02     2623.65     19.64 o 
  -1   3   4      105.92      150.68      3.93 o 
   0   3   4    23542.54    24268.76    141.80 o 
   1   3   4    28357.84    28396.71    200.19 o 
   2   3   4    12452.07    12976.38     88.31 o 
   3   3   4    31640.57    31837.58    211.33 o 
   4   3   4      364.54      340.31      5.64 o 
   5   3   4     7051.66     7046.39     46.15 o 
   6   3   4      368.32      424.37      6.80 o 
   7   3   4       25.38       38.56      3.93 o 
   8   3   4      596.70      632.28     10.43 o 
   9   3   4        3.99        7.38      2.51 o 
  10   3   4     6967.13     7017.94     59.72 o 
  11   3   4        0.08       -1.07      3.26 o 
  12   3   4     7270.92     7126.74     70.03 o 
  13   3   4      733.86      754.98     20.08 o 
  14   3   4       37.36       45.86     12.62 o 
  15   3   4      102.87       88.78     10.84 o 
  16   3   4        0.66        2.40      7.94 o 
 -16   4   4      486.60      450.75     21.43 o 
 -15   4   4      109.28       94.01     25.21 o 
 -14   4   4      376.88      396.70     15.95 o 
 -13   4   4     1267.72     1293.47     46.49 o 
 -12   4   4       96.91      102.76      8.52 o 
 -11   4   4       18.00       13.07      3.96 o 
 -10   4   4     3665.78     3599.35     41.32 o 
  -9   4   4       71.43       78.90      7.11 o 
  -8   4   4     3346.08     3304.95     32.79 o 
  -7   4   4     1230.18     1165.07     14.32 o 
  -6   4   4      429.77      505.31      8.36 o 
  -5   4   4     5074.55     4766.25     33.75 o 
  -4   4   4     1058.57     1103.20     13.48 o 
  -3   4   4     1222.64     1308.91     12.62 o 
  -2   4   4      213.08      176.48      4.43 o 
  -1   4   4     6893.82     6690.19     43.57 o 
   0   4   4     4198.59     4303.72     29.96 o 
   1   4   4     1132.41      986.50     10.37 o 
   2   4   4     5804.52     5345.56     36.06 o 
   3   4   4     1283.19     1405.79     13.16 o 
   4   4   4       20.38       14.89      3.28 o 
   5   4   4      177.25      235.50      5.09 o 
   6   4   4       90.11      103.35      5.80 o 
   7   4   4       15.62       23.48      4.82 o 
   8   4   4      314.11      298.55      9.12 o 
   9   4   4      136.43      156.56      5.94 o 
  10   4   4      110.24       98.99      6.57 o 
  11   4   4      104.16      103.91      7.32 o 
  12   4   4        1.02        5.04      4.58 o 
  13   4   4       37.39       42.63      6.70 o 
  14   4   4      780.52      754.03     21.35 o 
  15   4   4      142.09      150.94     12.75 o 
  16   4   4       61.59       50.10     15.35 o 
 -16   5   4     2594.92     2731.08     91.31 o 
 -15   5   4      269.05      291.55     15.13 o 
 -14   5   4     2854.41     2871.52     46.09 o 
 -13   5   4       35.24       38.29      6.94 o 
 -12   5   4       18.10       29.15      8.88 o 
 -11   5   4      157.09      140.41      9.36 o 
 -10   5   4      913.55      949.82     19.35 o 
  -9   5   4    12795.33    12545.77     96.17 o 
  -8   5   4        4.93       12.71      3.17 o 
  -7   5   4    12292.42    12432.40     93.13 o 
  -6   5   4     3902.08     4045.89     33.36 o 
  -5   5   4       48.25       45.67      2.94 o 
  -4   5   4     4923.33     4984.46     37.65 o 
  -3   5   4      227.27      249.20      5.36 o 
  -2   5   4    32570.08    32365.02    188.30 o 
  -1   5   4      116.32      111.38      4.78 o 
   0   5   4    27675.76    27625.72    196.32 o 
   1   5   4     2462.14     2494.89     20.28 o 
   2   5   4     2801.84     2907.23     22.72 o 
   3   5   4     3069.33     2989.84     23.44 o 
   4   5   4       10.61        9.25      1.87 o 
   5   5   4    17450.15    17138.52    104.28 o 
   6   5   4     1615.55     1657.16     18.00 o 
   7   5   4     7165.28     7135.58     58.32 o 
   8   5   4       59.64       85.23      5.29 o 
   9   5   4      292.34      302.97      8.88 o 
  10   5   4      288.38      294.14     14.54 o 
  11   5   4      544.68      575.04     14.80 o 
  12   5   4     4022.99     3884.48     52.67 o 
  13   5   4     3411.77     3333.18     48.94 o 
  14   5   4      205.98      226.05     12.74 o 
  15   5   4      435.78      474.10     28.61 o 
  16   5   4       28.69       16.16     12.12 o 
 -16   6   4      154.36      178.57     27.47 o 
 -15   6   4      108.85       98.91     10.98 o 
 -14   6   4        1.89        1.07      5.28 o 
 -13   6   4      173.16      166.84     11.66 o 
 -12   6   4      116.80      142.61     10.09 o 
 -11   6   4      256.30      286.15     12.90 o 
 -10   6   4      301.74      276.12     10.50 o 
  -9   6   4      901.69      935.90     18.41 o 
  -8   6   4        0.34        6.11      3.41 o 
  -7   6   4      579.71      615.64     13.91 o 
  -6   6   4     3918.33     3887.62     36.44 o 
  -5   6   4     2463.26     2404.29     23.09 o 
  -4   6   4     4634.01     4410.90     32.72 o 
  -3   6   4     2177.37     2169.96     19.24 o 
  -2   6   4     9144.12     8863.24     57.76 o 
  -1   6   4     1233.78     1223.32     13.04 o 
   0   6   4    17773.94    18041.99    109.19 o 
   1   6   4      156.52      141.52      4.22 o 
   2   6   4      446.89      543.10      7.98 o 
   3   6   4     3128.26     2992.58     23.99 o 
   4   6   4     3181.17     3069.92     27.21 o 
   5   6   4     2902.48     2741.11     28.39 o 
   6   6   4      368.95      355.12      9.22 o 
   7   6   4     2421.03     2349.55     32.92 o 
   8   6   4     2361.97     2201.92     26.23 o 
   9   6   4     1728.34     1697.86     25.69 o 
  10   6   4        0.12        0.74      3.23 o 
  11   6   4       21.97       26.99      6.66 o 
  12   6   4       86.33       90.10      8.84 o 
  13   6   4     1207.13     1241.19     31.96 o 
  14   6   4        1.11       -1.33      5.52 o 
  15   6   4      550.32      555.38     30.30 o 
 -15   7   4       96.42       75.14     21.01 o 
 -14   7   4     1666.38     1713.17     35.59 o 
 -13   7   4      598.77      600.67     20.35 o 
 -12   7   4     1547.76     1505.40     31.26 o 
 -11   7   4     2003.43     1914.16     34.87 o 
 -10   7   4     5230.72     5214.04     56.30 o 
  -9   7   4     8434.72     8374.37     78.59 o 
  -8   7   4     1365.51     1325.58     22.43 o 
  -7   7   4      904.84      910.41     17.67 o 
  -6   7   4      110.03       91.29      6.33 o 
  -5   7   4       16.55       14.83      3.19 o 
  -4   7   4      300.45      307.67      7.39 o 
  -3   7   4     5662.91     5803.00     44.94 o 
  -2   7   4    13765.67    13769.09     86.44 o 
  -1   7   4      339.96      331.81      6.70 o 
   0   7   4     1407.95     1411.98     14.71 o 
   1   7   4       44.30       33.28      4.93 o 
   2   7   4     1673.94     1614.46     18.02 o 
   3   7   4       21.58       19.81      2.68 o 
   4   7   4     1202.78     1212.48     17.40 o 
   5   7   4    11615.42    11491.93     88.05 o 
   6   7   4    12887.56    12795.33     98.53 o 
   7   7   4     2034.68     1990.16     24.96 o 
   8   7   4     2406.75     2386.02     28.61 o 
   9   7   4      193.43      186.12     11.34 o 
  10   7   4      204.59      186.13      9.38 o 
  11   7   4      182.52      205.01     10.06 o 
  12   7   4     3731.49     3667.86     52.90 o 
  13   7   4     1085.67     1119.25     27.30 o 
  14   7   4     1774.34     1731.01     35.42 o 
  15   7   4     1461.91     1471.39     70.30 o 
 -14   8   4     1074.22     1045.18     28.19 o 
 -13   8   4      108.24      104.31     10.59 o 
 -12   8   4     1805.92     1755.93     34.87 o 
 -11   8   4     3126.31     3133.16     47.93 o 
 -10   8   4       82.49       81.37      8.06 o 
  -9   8   4     9000.77     8953.35     85.14 o 
  -8   8   4       38.25       34.34      5.34 o 
  -7   8   4     4760.42     4794.40     51.27 o 
  -6   8   4      335.41      328.53      9.71 o 
  -5   8   4     1882.63     1927.93     24.03 o 
  -4   8   4      919.69      953.32     15.52 o 
  -3   8   4      233.61      230.89      6.91 o 
  -2   8   4     4171.45     4104.53     41.39 o 
  -1   8   4     1625.87     1687.70     21.21 o 
   0   8   4      340.42      371.75      8.33 o 
   1   8   4      147.01      171.65      7.84 o 
   2   8   4      558.10      492.05      9.66 o 
   3   8   4      419.66      437.77     10.38 o 
   4   8   4      315.11      299.38      8.94 o 
   5   8   4     4076.09     4037.05     39.84 o 
   6   8   4      268.46      267.26      8.99 o 
   7   8   4     5803.57     5734.69     71.19 o 
   8   8   4     2361.25     2335.27     29.81 o 
   9   8   4      330.92      317.94     13.05 o 
  10   8   4     4658.38     4546.45     52.39 o 
  11   8   4      904.91      916.64     23.72 o 
  12   8   4     5938.49     5960.69     74.58 o 
  13   8   4     1756.60     1705.20     35.15 o 
  14   8   4     3247.08     3291.12     79.99 o 
 -13   9   4     1945.06     1937.27     38.84 o 
 -12   9   4      255.01      279.01     17.10 o 
 -11   9   4      180.14      174.35     11.90 o 
 -10   9   4     1022.00      993.82     21.87 o 
  -9   9   4       93.02       95.70      7.71 o 
  -8   9   4     1215.26     1214.59     23.01 o 
  -7   9   4       53.40       70.09     10.68 o 
  -6   9   4     2662.67     2596.30     36.99 o 
  -5   9   4       53.98       50.97      5.02 o 
  -4   9   4     3804.74     3753.14     45.32 o 
  -3   9   4      164.59      175.63     11.45 o 
  -2   9   4     2345.63     2240.42     26.46 o 
  -1   9   4       36.70       33.27      4.04 o 
   0   9   4      266.51      270.63      8.78 o 
   1   9   4       76.83       98.91      5.85 o 
   2   9   4      169.95      164.38      8.09 o 
   3   9   4      132.14      125.68      6.46 o 
   4   9   4      652.32      680.20     13.85 o 
   5   9   4     1365.91     1314.06     20.24 o 
   6   9   4      916.80      930.01     17.13 o 
   7   9   4      475.53      482.84     12.63 o 
   8   9   4        0.67       -1.52      3.69 o 
   9   9   4       40.56       42.09      7.10 o 
  10   9   4      540.62      513.91     15.80 o 
  11   9   4       17.25        8.03      5.06 o 
  12   9   4       19.04       18.95      6.49 o 
  13   9   4      287.46      240.08     14.46 o 
 -12  10   4     1108.29     1045.61     45.89 o 
 -11  10   4     1937.03     2037.24     38.81 o 
 -10  10   4        4.31        6.69      6.65 o 
  -9  10   4     1857.09     1836.99     31.07 o 
  -8  10   4       39.23       41.77      6.03 o 
  -7  10   4     6468.44     6250.71     73.47 o 
  -6  10   4     3238.62     3148.92     45.52 o 
  -5  10   4     2914.10     2903.60     37.38 o 
  -4  10   4     6972.04     6909.97     67.61 o 
  -3  10   4      339.96      326.47     11.33 o 
  -2  10   4      274.89      289.67     10.65 o 
  -1  10   4        1.92       12.96      4.95 o 
   0  10   4     2785.64     2849.98     32.36 o 
   1  10   4     6597.78     6533.06     64.37 o 
   2  10   4     4037.62     4039.73     49.40 o 
   3  10   4    17981.46    17789.38    145.83 o 
   4  10   4        0.38        5.52      3.88 o 
   5  10   4      779.28      760.22     15.75 o 
   6  10   4      295.80      278.11     10.01 o 
   7  10   4      749.52      752.87     16.34 o 
   8  10   4     1618.59     1600.93     28.04 o 
   9  10   4     1244.20     1195.03     24.34 o 
  10  10   4    10403.43    10294.42     98.71 o 
  11  10   4      488.09      543.16     17.52 o 
  12  10   4     3014.06     2920.05     55.49 o 
  13  10   4      206.47      168.87     25.05 o 
 -12  11   4      361.32      394.31     35.55 o 
 -11  11   4       47.57       25.30      9.89 o 
 -10  11   4      521.41      540.58     19.72 o 
  -9  11   4       16.63        8.41      5.69 o 
  -8  11   4      206.97      179.93     13.51 o 
  -7  11   4     1081.26     1074.35     25.73 o 
  -6  11   4     1403.01     1464.90     30.09 o 
  -5  11   4      364.26      394.97     13.59 o 
  -4  11   4     1020.64      988.73     20.65 o 
  -3  11   4       19.32       20.82      4.86 o 
  -2  11   4      134.13      126.48     12.72 o 
  -1  11   4      338.29      320.50     11.56 o 
   0  11   4     1925.56     1861.11     28.66 o 
   1  11   4      550.39      567.57     15.51 o 
   2  11   4     1521.23     1520.31     26.14 o 
   3  11   4     2320.28     2314.26     33.64 o 
   4  11   4     2298.05     2298.30     33.70 o 
   5  11   4       67.92       81.73      7.30 o 
   6  11   4      971.11     1003.32     21.59 o 
   7  11   4      417.20      429.79     14.53 o 
   8  11   4      424.64      477.28     17.83 o 
   9  11   4     2374.07     2405.37     37.32 o 
  10  11   4     1728.01     1759.26     31.82 o 
  11  11   4       10.36        0.26      6.83 o 
 -10  12   4        0.40        4.04     11.31 o 
  -9  12   4      128.53      119.03     10.97 o 
  -8  12   4      445.31      422.86     21.61 o 
  -7  12   4       80.58       74.88      9.06 o 
  -6  12   4      489.49      524.69     21.59 o 
  -5  12   4     2681.19     2601.86     42.80 o 
  -4  12   4     6136.43     6194.86     66.08 o 
  -3  12   4       13.23       13.99      5.25 o 
  -2  12   4     3376.14     3360.37     43.13 o 
  -1  12   4     1378.41     1346.17     28.17 o 
   0  12   4      462.01      456.29     16.25 o 
   1  12   4     1115.67     1028.75     24.52 o 
   2  12   4      972.98      972.24     22.56 o 
   3  12   4     2541.36     2501.15     36.60 o 
   4  12   4      786.57      810.43     19.89 o 
   5  12   4     1609.80     1632.68     31.89 o 
   6  12   4       80.84      105.28      8.79 o 
   7  12   4      852.40      896.11     25.42 o 
   8  12   4     1690.77     1614.63     39.65 o 
   9  12   4        1.10        0.30      5.63 o 
  10  12   4     1374.04     1381.47     44.57 o 
  -8  13   4      584.30      668.16     43.23 o 
  -7  13   4       25.44       35.31      7.51 o 
  -6  13   4     3104.06     3156.95     50.48 o 
  -5  13   4      821.96      886.08     28.34 o 
  -4  13   4     3519.45     3550.58     46.89 o 
  -3  13   4      952.96      993.60     22.60 o 
  -2  13   4     3962.68     3834.80     54.61 o 
  -1  13   4      410.07      481.60     23.68 o 
   0  13   4     3047.67     3044.88     60.06 o 
   1  13   4     2092.81     2176.61     49.57 o 
   2  13   4     2229.16     2348.61     44.67 o 
   3  13   4     2297.89     2303.06     36.12 o 
   4  13   4      576.63      624.66     18.32 o 
   5  13   4     2307.66     2212.00     36.07 o 
   6  13   4      477.68      503.45     16.93 o 
   7  13   4      605.70      534.90     20.06 o 
   8  13   4     1350.41     1436.93     45.99 o 
  -6  14   4      385.08      372.49     35.55 o 
  -5  14   4      118.47      101.52     15.64 o 
  -4  14   4      275.74      296.08     26.01 o 
  -3  14   4      322.82      317.06     15.73 o 
  -2  14   4        7.01        3.26      6.21 o 
  -1  14   4       30.41       30.67      7.55 o 
   0  14   4        1.71        6.00      5.95 o 
   1  14   4      775.05      827.81     24.32 o 
   2  14   4       77.28       91.83     10.27 o 
   3  14   4       20.39       17.18      7.16 o 
   4  14   4     1996.82     2022.93     35.18 o 
   5  14   4       30.46       40.60     10.33 o 
   6  14   4      772.82      714.28     49.29 o 
  -2  15   4     1759.88     1693.59     71.10 o 
  -1  15   4      621.44      677.11     44.44 o 
   0  15   4      674.29      732.06     46.86 o 
 -17   1   5     3576.49     3674.02    114.74 o 
 -16   1   5       20.83       17.88      6.64 o 
 -15   1   5     1173.29     1155.58     27.54 o 
 -14   1   5        7.05       12.02      5.34 o 
 -13   1   5     2757.62     2668.32     41.37 o 
 -12   1   5     5282.83     5202.56     56.86 o 
 -11   1   5     4149.65     4161.84     46.43 o 
 -10   1   5    17108.67    16895.03    125.40 o 
  -9   1   5      859.33      839.93     15.68 o 
  -8   1   5      276.10      274.77      7.80 o 
  -7   1   5     2133.73     1983.55     20.79 o 
  -6   1   5     1838.02     1916.42     19.05 o 
  -5   1   5    12267.95    12677.25     83.74 o 
  -4   1   5     5954.70     6470.76     45.49 o 
  -3   1   5    50129.78    46794.16    312.15 o 
  -2   1   5      381.26      305.09      4.57 o 
  -1   1   5     3371.15     3029.24     22.53 o 
   0   1   5     1670.21     1787.14     14.84 o 
   1   1   5     4045.40     4344.75     28.71 o 
   2   1   5      213.50      192.75      5.06 o 
   3   1   5      145.24      240.40      5.54 o 
   4   1   5    29400.87    28684.50    166.76 o 
   5   1   5     4255.92     4238.71     29.78 o 
   6   1   5    25946.98    25959.75    153.72 o 
   7   1   5     1514.96     1624.26     15.58 o 
   8   1   5     5292.95     5264.78     48.17 o 
   9   1   5     3936.73     4017.85     38.56 o 
  10   1   5     1129.00     1139.16     19.87 o 
  11   1   5     3155.24     3306.09     39.51 o 
  12   1   5      714.47      709.35     18.85 o 
  13   1   5     1416.11     1431.78     28.47 o 
  14   1   5      240.46      258.93     12.77 o 
  15   1   5      952.09     1018.34     25.48 o 
  16   1   5     3504.57     3500.50     53.14 o 
 -16   2   5      816.21      769.14     23.34 o 
 -15   2   5      438.00      436.89     17.22 o 
 -14   2   5       46.24       41.16      7.03 o 
 -13   2   5     1611.49     1564.50     26.87 o 
 -12   2   5     2101.86     2058.00     37.09 o 
 -11   2   5      942.62      872.74     18.18 o 
 -10   2   5     2951.34     2929.51     35.74 o 
  -9   2   5       98.87       89.47      5.49 o 
  -8   2   5     1074.66     1108.27     19.27 o 
  -7   2   5      230.11      228.57      5.96 o 
  -6   2   5     2142.93     2262.59     30.07 o 
  -5   2   5        1.76        6.49      2.12 o 
  -4   2   5     9939.71    10260.11     68.98 o 
  -3   2   5     8695.12     8851.89     55.05 o 
  -2   2   5        0.06        9.51      1.83 o 
  -1   2   5     2528.15     2729.89     20.14 o 
   0   2   5    27463.60    27774.58    163.97 o 
   1   2   5     5345.54     5362.46     43.33 o 
   2   2   5    20035.76    20450.77    120.43 o 
   3   2   5     2501.91     2497.42     20.03 o 
   4   2   5     9365.14     9345.13     63.55 o 
   5   2   5     2172.44     2175.02     18.06 o 
   6   2   5     2179.55     2073.95     18.12 o 
   7   2   5     6440.90     6335.27     43.80 o 
   8   2   5     1270.08     1291.07     15.81 o 
   9   2   5     5828.77     5848.34     56.83 o 
  10   2   5      376.34      390.27     11.68 o 
  11   2   5     6620.29     6745.38     66.16 o 
  12   2   5     1837.25     1855.42     28.59 o 
  13   2   5     5310.15     5289.39     82.03 o 
  14   2   5       16.50       11.99      5.25 o 
  15   2   5       21.26       20.65      7.58 o 
  16   2   5      141.94      170.27     14.12 o 
 -16   3   5       15.46       19.39      7.90 o 
 -15   3   5      674.08      668.81     24.61 o 
 -14   3   5        4.04       -1.31      4.09 o 
 -13   3   5        7.03        7.43      4.78 o 
 -12   3   5        0.53        3.22      3.54 o 
 -11   3   5      765.77      721.29     17.91 o 
 -10   3   5     1577.22     1516.34     23.96 o 
  -9   3   5     2022.60     1896.31     26.48 o 
  -8   3   5     7505.83     7367.16     61.25 o 
  -7   3   5       35.74       53.34      3.86 o 
  -6   3   5     8030.94     8076.10     57.71 o 
  -5   3   5      844.32      891.84     10.21 o 
  -4   3   5      433.65      415.13      6.40 o 
  -3   3   5     8200.76     8202.20     52.19 o 
  -2   3   5     2517.83     2516.49     19.62 o 
  -1   3   5    18374.12    17871.70    105.88 o 
   0   3   5      224.21      207.80      4.50 o 
   1   3   5    15115.78    15088.29     90.28 o 
   2   3   5     2616.42     2763.92     21.91 o 
   3   3   5     1262.05     1240.07     12.05 o 
   4   3   5      129.78      110.62      3.66 o 
   5   3   5     1503.57     1482.20     14.15 o 
   6   3   5      130.87      194.96      7.12 o 
   7   3   5     1350.22     1280.93     13.77 o 
   8   3   5     2555.12     2626.78     28.55 o 
   9   3   5      515.32      515.54     12.87 o 
  10   3   5     1603.54     1507.18     23.93 o 
  11   3   5      112.59      116.56      7.63 o 
  12   3   5     6021.57     6047.52     91.75 o 
  13   3   5        0.30        5.62      4.83 o 
  14   3   5      357.55      325.88     16.76 o 
  15   3   5     1424.65     1500.83     36.57 o 
  16   3   5      878.05      838.80     32.85 o 
 -16   4   5     1690.76     1628.95     68.68 o 
 -15   4   5     3539.51     3532.09     62.04 o 
 -14   4   5      703.99      684.03     18.44 o 
 -13   4   5      924.95      872.99     22.67 o 
 -12   4   5     1341.60     1325.28     27.36 o 
 -11   4   5      428.67      448.38     13.23 o 
 -10   4   5      115.59      118.78      7.42 o 
  -9   4   5      144.87      152.67      7.85 o 
  -8   4   5    12153.28    12351.71     93.46 o 
  -7   4   5     8252.98     8217.73     60.01 o 
  -6   4   5     8419.06     8533.44     61.09 o 
  -5   4   5     8678.09     8477.25     71.73 o 
  -4   4   5      111.04      108.54      3.76 o 
  -3   4   5     4676.04     4617.52     32.75 o 
  -2   4   5      416.84      483.65      7.27 o 
  -1   4   5    22313.43    22920.96    135.07 o 
   0   4   5    17547.84    17783.19    106.30 o 
   1   4   5     4246.82     4183.11     29.89 o 
   2   4   5    12799.15    12589.04     77.50 o 
   3   4   5      394.51      347.97      6.11 o 
   4   4   5     2000.80     1994.29     17.51 o 
   5   4   5      684.01      651.29      8.90 o 
   6   4   5     2224.25     2301.53     20.20 o 
   7   4   5     6283.08     6373.32     85.78 o 
   8   4   5       13.00       18.35      3.21 o 
   9   4   5     9150.94     9161.31     86.65 o 
  10   4   5      716.40      694.25     18.23 o 
  11   4   5     1832.82     1775.39     31.28 o 
  12   4   5     1489.49     1467.12     28.92 o 
  13   4   5      394.27      383.36     19.23 o 
  14   4   5     2964.40     3063.90     47.49 o 
  15   4   5      170.72      159.92     13.60 o 
  16   4   5     2670.21     2864.40     93.73 o 
 -15   5   5       10.78        4.64      5.68 o 
 -14   5   5     1045.39     1121.43     27.56 o 
 -13   5   5        2.78        6.78      5.19 o 
 -12   5   5      473.68      509.43     17.15 o 
 -11   5   5       18.78       25.67      5.42 o 
 -10   5   5     1571.39     1491.63     28.06 o 
  -9   5   5      676.33      646.72     13.18 o 
  -8   5   5      687.17      701.18     16.20 o 
  -7   5   5     1951.96     1921.06     22.83 o 
  -6   5   5      696.70      731.94     11.21 o 
  -5   5   5     4561.67     4505.07     33.40 o 
  -4   5   5       18.40       41.15      4.05 o 
  -3   5   5       60.68       86.65      3.58 o 
  -2   5   5     4392.96     4441.42     32.29 o 
  -1   5   5      424.42      480.89      7.57 o 
   0   5   5      305.35      426.20      7.03 o 
   1   5   5        0.19        6.88      2.44 o 
   2   5   5      181.17      147.12      6.00 o 
   3   5   5      469.45      514.06      7.93 o 
   4   5   5      578.28      542.05      9.34 o 
   5   5   5      867.68      870.62     10.79 o 
   6   5   5        0.07        6.39      2.11 o 
   7   5   5       21.73       30.95      3.67 o 
   8   5   5      236.43      232.34      8.92 o 
   9   5   5      728.62      704.23     15.60 o 
  10   5   5       74.36       91.86      7.96 o 
  11   5   5      289.84      280.65     12.79 o 
  12   5   5      211.46      205.80     11.36 o 
  13   5   5     1420.77     1451.08     30.26 o 
  14   5   5      344.75      384.81     24.03 o 
  15   5   5        3.04       -0.51      5.44 o 
 -15   6   5     2521.18     2467.52     50.77 o 
 -14   6   5      435.05      449.84     17.86 o 
 -13   6   5     5786.20     5734.13     72.54 o 
 -12   6   5     1342.93     1332.35     45.70 o 
 -11   6   5     1373.44     1315.30     27.72 o 
 -10   6   5     1542.56     1476.34     28.46 o 
  -9   6   5      170.81      164.86      8.34 o 
  -8   6   5     3512.75     3603.94     41.00 o 
  -7   6   5     2983.03     2907.30     34.52 o 
  -6   6   5     2902.13     2924.62     30.12 o 
  -5   6   5     1755.25     1706.90     17.20 o 
  -4   6   5     3283.05     3189.52     26.12 o 
  -3   6   5    10291.21    10415.70     67.32 o 
  -2   6   5     1420.45     1528.58     15.54 o 
  -1   6   5    16698.25    17035.17    104.15 o 
   0   6   5    19724.08    19618.73    118.60 o 
   1   6   5       63.99       80.38      3.65 o 
   2   6   5     1776.09     1684.52     16.36 o 
   3   6   5       27.41       27.60      2.72 o 
   4   6   5     3934.06     4056.24     33.78 o 
   5   6   5     2665.94     2685.83     28.19 o 
   6   6   5    11968.02    12043.27     91.05 o 
   7   6   5    16887.26    16681.17    136.74 o 
   8   6   5      584.82      599.10     14.39 o 
   9   6   5      748.20      726.24     16.43 o 
  10   6   5     1372.14     1380.73     27.68 o 
  11   6   5      501.25      503.38     16.94 o 
  12   6   5       35.11       32.65      6.62 o 
  13   6   5     2909.76     2926.20     53.76 o 
  14   6   5     6889.33     6916.92    103.46 o 
  15   6   5       20.46        8.89      7.46 o 
 -14   7   5       55.60       91.42     10.35 o 
 -13   7   5     3686.16     3747.88     55.62 o 
 -12   7   5      805.81      804.24     22.66 o 
 -11   7   5      431.91      465.03     16.66 o 
 -10   7   5     2320.15     2226.54     37.43 o 
  -9   7   5     3228.43     3190.98     39.66 o 
  -8   7   5      956.92      924.24     18.58 o 
  -7   7   5      767.54      769.33     26.09 o 
  -6   7   5     4179.62     4151.26     47.16 o 
  -5   7   5      473.05      484.53     10.73 o 
  -4   7   5     2219.66     2173.04     22.44 o 
  -3   7   5     5563.97     5737.48     41.66 o 
  -2   7   5     3406.47     3411.24     27.84 o 
  -1   7   5     1949.82     2073.52     19.58 o 
   0   7   5     2016.16     1904.82     18.44 o 
   1   7   5     1590.49     1587.52     18.10 o 
   2   7   5       82.65      113.32      6.66 o 
   3   7   5     5208.44     5087.29     41.17 o 
   4   7   5     2028.48     2076.41     28.37 o 
   5   7   5       34.69       43.24      4.29 o 
   6   7   5     6112.07     6108.11     53.47 o 
   7   7   5     6315.45     6191.70     67.40 o 
   8   7   5      958.02      890.98     18.37 o 
   9   7   5     1370.84     1347.23     23.73 o 
  10   7   5        1.97        4.15      4.31 o 
  11   7   5        0.93        5.87      4.74 o 
  12   7   5      299.55      294.53     15.63 o 
  13   7   5      455.36      454.67     21.34 o 
  14   7   5     1765.22     1783.38     36.53 o 
 -13   8   5      578.43      608.83     21.37 o 
 -12   8   5      792.23      739.43     22.40 o 
 -11   8   5     1589.14     1560.63     47.58 o 
 -10   8   5      188.96      200.41     11.78 o 
  -9   8   5     3554.63     3503.46     45.73 o 
  -8   8   5      629.75      622.56     15.78 o 
  -7   8   5     1825.30     1811.33     28.74 o 
  -6   8   5      142.77      145.72      7.99 o 
  -5   8   5     3542.89     3520.31     35.90 o 
  -4   8   5      133.44      145.24      8.82 o 
  -3   8   5       82.73      106.66      7.54 o 
  -2   8   5     2133.25     2117.74     22.56 o 
  -1   8   5     1307.83     1366.91     18.90 o 
   0   8   5     1893.02     1871.09     20.75 o 
   1   8   5      340.62      342.90      8.28 o 
   2   8   5     6399.60     6423.10     50.42 o 
   3   8   5     1888.77     1935.56     24.05 o 
   4   8   5     1258.98     1260.49     18.83 o 
   5   8   5      610.68      618.06     14.27 o 
   6   8   5     1080.99     1077.31     19.07 o 
   7   8   5     2719.00     2586.98     37.75 o 
   8   8   5      486.19      524.56     14.65 o 
   9   8   5     1733.00     1687.86     27.92 o 
  10   8   5      502.27      521.91     17.83 o 
  11   8   5     1095.35     1057.28     26.01 o 
  12   8   5       99.35       87.78      9.98 o 
  13   8   5      208.10      202.74     12.99 o 
 -13   9   5     2620.67     2664.01     94.54 o 
 -12   9   5     1012.57     1014.24     27.08 o 
 -11   9   5      862.42      874.87     25.54 o 
 -10   9   5     4799.43     4669.89     62.34 o 
  -9   9   5       99.55      126.30      8.59 o 
  -8   9   5     3318.38     3211.62     44.30 o 
  -7   9   5      371.83      421.42     18.31 o 
  -6   9   5     4062.86     4027.56     60.80 o 
  -5   9   5     1526.42     1565.97     42.67 o 
  -4   9   5      659.15      714.53     15.79 o 
  -3   9   5      210.17      242.72      9.45 o 
  -2   9   5     2214.38     2254.51     26.91 o 
  -1   9   5      113.66      112.62      6.36 o 
   0   9   5     3445.80     3478.26     35.88 o 
   1   9   5     3720.37     3672.82     37.32 o 
   2   9   5     6187.40     6283.67     55.26 o 
   3   9   5     2301.72     2245.35     27.33 o 
   4   9   5     6136.82     6140.46     55.40 o 
   5   9   5      652.68      658.81     14.18 o 
   6   9   5     3289.40     3229.27     36.01 o 
   7   9   5     3986.17     3879.72     46.24 o 
   8   9   5     1340.82     1312.38     24.36 o 
   9   9   5     9760.17     9513.16     90.74 o 
  10   9   5      363.12      372.45     15.78 o 
  11   9   5     5050.68     4957.42     66.59 o 
  12   9   5      317.80      296.01     15.11 o 
  13   9   5      815.81      802.35     46.86 o 
 -12  10   5        0.39       -2.42     12.12 o 
 -11  10   5       38.51       24.21      7.20 o 
 -10  10   5      622.69      676.22     21.25 o 
  -9  10   5      150.80      157.76      9.88 o 
  -8  10   5       18.44       16.42      7.25 o 
  -7  10   5     1975.26     1935.73     34.70 o 
  -6  10   5      170.38      163.48     10.30 o 
  -5  10   5     1107.12     1117.74     28.92 o 
  -4  10   5      169.23      173.25      8.90 o 
  -3  10   5      972.30      939.48     18.98 o 
  -2  10   5     1920.74     1895.72     27.89 o 
  -1  10   5      109.69      109.29      6.54 o 
   0  10   5      382.92      397.27     11.02 o 
   1  10   5      129.29      121.89      7.79 o 
   2  10   5       97.50      106.29      7.71 o 
   3  10   5     1526.99     1519.17     25.39 o 
   4  10   5       31.81       37.16      5.98 o 
   5  10   5     2758.44     2743.00     36.38 o 
   6  10   5      575.39      578.98     14.14 o 
   7  10   5       42.32       46.39      6.18 o 
   8  10   5     1506.10     1475.79     27.03 o 
   9  10   5       71.61       79.56      7.92 o 
  10  10   5      121.06      108.24     11.31 o 
  11  10   5        8.60        9.90      8.28 o 
  12  10   5        1.24        1.21      8.00 o 
 -10  11   5     2683.31     2604.15     52.94 o 
  -9  11   5       93.48      106.46     10.70 o 
  -8  11   5     1275.61     1233.83     28.50 o 
  -7  11   5     1090.18     1147.80     32.31 o 
  -6  11   5     2192.37     2255.32     38.75 o 
  -5  11   5     5019.12     5047.43     63.83 o 
  -4  11   5     1040.38     1099.47     22.00 o 
  -3  11   5     2923.47     2934.64     38.47 o 
  -2  11   5       59.87       57.04      6.22 o 
  -1  11   5     1187.17     1206.57     22.44 o 
   0  11   5      200.62      224.61     10.67 o 
   1  11   5     5215.51     5160.56     56.13 o 
   2  11   5     7301.22     7211.50     71.73 o 
   3  11   5      735.31      776.39     18.53 o 
   4  11   5     2655.59     2600.47     36.49 o 
   5  11   5      114.38      123.93      8.61 o 
   6  11   5       80.05      105.29      9.51 o 
   7  11   5      171.45      177.25     11.75 o 
   8  11   5       99.85       94.08      9.65 o 
   9  11   5     5080.53     5084.94     60.19 o 
  10  11   5      452.68      447.84     18.51 o 
  11  11   5     3787.46     3899.03    122.01 o 
  -9  12   5      299.31      287.12     15.22 o 
  -8  12   5      523.57      572.86     20.40 o 
  -7  12   5      215.60      173.47     11.89 o 
  -6  12   5       37.47       46.73      7.88 o 
  -5  12   5     4030.37     3986.07     95.57 o 
  -4  12   5      142.02      163.65     11.31 o 
  -3  12   5     6593.21     6520.65     68.18 o 
  -2  12   5      203.87      227.18     10.95 o 
  -1  12   5     3646.02     3648.06     63.44 o 
   0  12   5      253.90      267.09     13.02 o 
   1  12   5       97.34      112.23      9.04 o 
   2  12   5     1192.23     1167.77     23.74 o 
   3  12   5      854.88      893.66     20.72 o 
   4  12   5     2105.34     2105.72     33.57 o 
   5  12   5      244.63      263.42     12.16 o 
   6  12   5     1065.06     1089.23     26.94 o 
   7  12   5       52.35       47.83      8.15 o 
   8  12   5      517.97      514.40     19.54 o 
   9  12   5      717.70      713.69     31.41 o 
  -8  13   5       79.10       92.11     21.01 o 
  -7  13   5        1.75       -1.44      5.66 o 
  -6  13   5      423.33      432.37     18.06 o 
  -5  13   5      214.71      234.72     14.00 o 
  -4  13   5      417.92      400.30     18.54 o 
  -3  13   5     2143.16     2062.08     33.72 o 
  -2  13   5      168.73      175.38     11.99 o 
  -1  13   5       61.40       59.15      8.27 o 
   0  13   5      359.54      346.56     15.22 o 
   1  13   5      690.66      733.85     21.92 o 
   2  13   5       43.64       32.27     10.16 o 
   3  13   5      523.01      599.40     17.95 o 
   4  13   5     1978.10     2039.06     34.24 o 
   5  13   5      615.11      609.61     29.51 o 
   6  13   5      432.38      437.96     18.27 o 
   7  13   5      267.76      256.28     17.18 o 
   8  13   5      493.02      501.77     38.78 o 
  -6  14   5      448.85      423.40     37.98 o 
  -5  14   5     1252.52     1263.73     62.22 o 
  -4  14   5      712.95      666.03     31.41 o 
  -3  14   5     8153.24     8233.30    110.70 o 
  -2  14   5        0.75       13.16      6.62 o 
  -1  14   5     5318.67     5624.17    125.02 o 
   0  14   5      684.50      682.28     24.84 o 
   1  14   5       82.06       73.08      9.46 o 
   2  14   5      909.40      871.09     28.92 o 
   3  14   5       24.07       14.94      6.52 o 
   4  14   5     4062.81     4173.81     71.06 o 
   5  14   5      125.41      168.98     20.20 o 
  -1  15   5      139.84      132.51     24.24 o 
 -16   0   6     1304.10     1242.58     54.14 o 
 -15   0   6      244.31      236.31     19.08 o 
 -14   0   6      339.54      315.73     24.64 o 
 -13   0   6      592.75      610.71     26.56 o 
 -12   0   6     8693.33     8528.71    137.77 o 
 -11   0   6     6222.16     6018.63    108.50 o 
 -10   0   6     2211.33     2153.27     40.17 o 
  -9   0   6      113.97      166.15      9.77 o 
  -8   0   6      898.93      940.31     21.26 o 
  -7   0   6     5110.43     4898.73     61.39 o 
  -6   0   6     2449.62     2250.40     34.18 o 
  -5   0   6       44.93       34.76      4.45 o 
  -4   0   6    26087.26    25108.01    277.84 o 
  -3   0   6     1879.39     2049.42     23.01 o 
  -2   0   6     5229.83     5246.19     48.92 o 
  -1   0   6      937.87      862.52     12.42 o 
   0   0   6     3891.34     3938.61     38.25 o 
   1   0   6     4036.87     3783.46     36.77 o 
   2   0   6        8.21        4.28      5.01 o 
   3   0   6    83178.71    77592.09   1659.28 o 
   4   0   6     9446.81     9703.09    103.04 o 
   5   0   6    27197.69    27168.42    350.50 o 
   6   0   6    10498.36    10772.86    115.35 o 
   7   0   6       81.71       89.50     11.19 o 
   8   0   6     1622.04     1669.21     32.41 o 
   9   0   6     2590.62     2497.19     40.65 o 
  10   0   6    11599.67    11786.85    131.04 o 
  11   0   6        7.88        4.20      6.46 o 
  12   0   6     5518.74     5504.93    140.59 o 
  13   0   6     3289.46     3225.12     66.55 o 
  14   0   6       18.99       16.86      8.89 o 
  15   0   6     1895.03     1958.70     52.26 o 
  16   0   6      352.19      376.07     24.00 o 
 -16   1   6      289.92      300.98     15.61 o 
 -15   1   6     1259.49     1292.65     29.83 o 
 -14   1   6      154.71      158.74     10.83 o 
 -13   1   6      179.27      184.53     10.96 o 
 -12   1   6        4.95        5.25      4.02 o 
 -11   1   6     1585.75     1600.06     25.62 o 
 -10   1   6       38.68       46.58      4.79 o 
  -9   1   6      431.70      440.23     10.73 o 
  -8   1   6     1450.00     1476.41     21.59 o 
  -7   1   6       55.15       55.70      5.41 o 
  -6   1   6       50.98       56.51      5.04 o 
  -5   1   6      196.34      212.40      6.09 o 
  -4   1   6     2116.04     2200.23     19.60 o 
  -3   1   6     3804.13     3808.76     26.60 o 
  -2   1   6        2.05       15.37      2.87 o 
  -1   1   6     9048.89     9188.03     56.88 o 
   0   1   6     1641.33     1808.51     15.57 o 
   1   1   6     2061.08     2068.19     16.11 o 
   2   1   6        7.69       11.62      2.85 o 
   3   1   6     3930.20     3798.60     43.62 o 
   4   1   6      171.35      186.33      6.33 o 
   5   1   6     8005.36     8020.83     65.66 o 
   6   1   6     1438.21     1447.37     15.71 o 
   7   1   6        3.89        4.80      2.36 o 
   8   1   6        0.63        2.18      2.39 o 
   9   1   6      159.93      160.91      7.01 o 
  10   1   6     1032.50     1106.01     22.07 o 
  11   1   6     1136.65     1134.02     23.63 o 
  12   1   6     5583.24     5518.14     65.91 o 
  13   1   6      185.85      191.20     11.36 o 
  14   1   6        1.61       10.02      5.50 o 
  15   1   6       17.63       14.07      7.23 o 
  16   1   6      999.08      982.96     34.76 o 
 -16   2   6      828.34      781.06     23.77 o 
 -15   2   6     2101.59     2177.32     39.68 o 
 -14   2   6      194.42      173.46     11.14 o 
 -13   2   6      984.40      990.37     21.21 o 
 -12   2   6     2141.01     2131.66     31.63 o 
 -11   2   6      907.78      902.63     18.78 o 
 -10   2   6      987.86      985.62     18.92 o 
  -9   2   6     4571.42     4707.13     48.48 o 
  -8   2   6     3886.58     3929.30     48.17 o 
  -7   2   6     2875.88     2988.71     30.35 o 
  -6   2   6    10089.41     9919.01     69.08 o 
  -5   2   6     2346.54     2310.28     22.73 o 
  -4   2   6     8887.24     8771.15     60.76 o 
  -3   2   6     1167.30     1101.56     10.93 o 
  -2   2   6     2465.50     2530.83     19.66 o 
  -1   2   6      324.58      410.12      7.22 o 
   0   2   6     4126.03     4281.42     29.58 o 
   1   2   6     7557.60     7115.48     45.65 o 
   2   2   6     3850.36     3753.71     26.54 o 
   3   2   6    18616.06    18535.80    110.08 o 
   4   2   6     1371.72     1445.83     15.14 o 
   5   2   6       33.40       34.50      2.30 o 
   6   2   6      733.48      737.18     10.79 o 
   7   2   6        4.62        8.41      2.52 o 
   8   2   6     3405.18     3413.05     34.69 o 
   9   2   6     1042.18     1068.80     19.21 o 
  10   2   6     8602.39     8502.54     81.22 o 
  11   2   6     2228.55     2288.37     32.65 o 
  12   2   6      114.09      120.74     11.60 o 
  13   2   6     1903.25     1887.43     46.28 o 
  14   2   6       92.57       78.68      8.77 o 
  15   2   6     2455.26     2498.31     49.36 o 
  16   2   6      148.14      155.53     20.10 o 
 -15   3   6       63.12       57.45      9.77 o 
 -14   3   6      904.79      872.39     20.89 o 
 -13   3   6     1000.44     1037.15     22.00 o 
 -12   3   6      844.24      872.57     19.33 o 
 -11   3   6     1509.74     1523.93     25.36 o 
 -10   3   6      596.66      597.69     14.79 o 
  -9   3   6    13005.35    12679.73    107.85 o 
  -8   3   6      204.33      221.50      7.68 o 
  -7   3   6    16973.63    17115.28    113.87 o 
  -6   3   6     9669.21     9972.65     69.88 o 
  -5   3   6       76.65       72.89      3.94 o 
  -4   3   6     3049.88     3272.15     24.87 o 
  -3   3   6       75.82       75.76      4.28 o 
  -2   3   6     4057.13     4079.29     29.28 o 
  -1   3   6      695.16      678.54      8.59 o 
   0   3   6    14346.94    13805.88     87.40 o 
   1   3   6    11834.85    11368.12     70.20 o 
   2   3   6      177.18      175.46      4.30 o 
   3   3   6     2100.97     1849.87     16.22 o 
   4   3   6       10.57       21.07      2.00 o 
   5   3   6     1203.67     1161.07     12.27 o 
   6   3   6      191.40      226.00      6.00 o 
   7   3   6     1249.26     1272.88     15.61 o 
   8   3   6     2241.76     2227.95     32.54 o 
   9   3   6      267.32      278.06      9.99 o 
  10   3   6     5797.49     5914.71     60.76 o 
  11   3   6      355.42      387.20     18.04 o 
  12   3   6     4543.17     4446.00     57.72 o 
  13   3   6      254.08      270.35     13.13 o 
  14   3   6      103.45       99.61     11.50 o 
  15   3   6      288.66      318.65     17.81 o 
  16   3   6      470.81      446.02     35.55 o 
 -15   4   6      291.98      311.33     17.81 o 
 -14   4   6      161.26      157.39     20.83 o 
 -13   4   6       35.07       29.82      6.37 o 
 -12   4   6      845.69      843.93     19.36 o 
 -11   4   6       47.46       40.81      5.49 o 
 -10   4   6      519.29      473.21     13.37 o 
  -9   4   6      256.60      281.19      9.38 o 
  -8   4   6     2158.15     2055.15     27.92 o 
  -7   4   6     1774.84     1852.02     32.90 o 
  -6   4   6       35.11       32.36      3.07 o 
  -5   4   6     9372.70     9122.21     64.82 o 
  -4   4   6      661.92      692.34     13.49 o 
  -3   4   6       80.05      140.59      4.24 o 
  -2   4   6      150.46      117.16      4.01 o 
  -1   4   6    13599.30    14296.55     87.54 o 
   0   4   6      626.07      668.70      9.12 o 
   1   4   6     4315.06     4160.09     30.36 o 
   2   4   6     6143.04     5598.98     38.69 o 
   3   4   6       58.29       45.95      2.98 o 
   4   4   6     2022.95     1878.73     17.20 o 
   5   4   6     1743.95     1708.68     16.45 o 
   6   4   6     1222.71     1233.57     17.19 o 
   7   4   6      919.00      859.18     21.86 o 
   8   4   6     3331.87     3157.93     43.77 o 
   9   4   6      203.54      232.26      9.47 o 
  10   4   6     2898.84     2831.50     43.57 o 
  11   4   6       14.81       12.13      6.06 o 
  12   4   6       72.28       80.10      8.35 o 
  13   4   6      279.94      259.92     13.17 o 
  14   4   6       71.66       72.52      9.74 o 
  15   4   6      467.80      494.13     21.86 o 
  16   4   6       15.62       29.09     13.74 o 
 -15   5   6      168.95      166.48     12.64 o 
 -14   5   6     4419.92     4447.25     64.96 o 
 -13   5   6     2616.28     2477.63     42.06 o 
 -12   5   6      545.52      539.42     17.77 o 
 -11   5   6     1484.66     1460.97     39.54 o 
 -10   5   6       22.95       28.57      5.40 o 
  -9   5   6     9027.76     8913.72     81.88 o 
  -8   5   6     2243.40     2224.39     29.69 o 
  -7   5   6    22108.52    21679.56    154.34 o 
  -6   5   6    14126.59    14244.28     97.10 o 
  -5   5   6     1391.68     1348.62     20.59 o 
  -4   5   6     2892.54     2972.83     24.58 o 
  -3   5   6       17.23       23.52      2.51 o 
  -2   5   6     9673.96     9733.91     63.06 o 
  -1   5   6      476.30      447.01      7.61 o 
   0   5   6    24339.17    23969.22    142.48 o 
   1   5   6     6720.22     6757.84     45.99 o 
   2   5   6     1312.31     1257.73     13.55 o 
   3   5   6     1308.24     1329.13     14.17 o 
   4   5   6      278.17      303.89      6.36 o 
   5   5   6     2216.32     2231.99     20.30 o 
   6   5   6     4638.17     4669.43     42.19 o 
   7   5   6     1954.37     1912.67     26.65 o 
   8   5   6     5567.92     5447.20     62.84 o 
   9   5   6        0.37       -3.49      3.49 o 
  10   5   6      343.59      350.38     13.67 o 
  11   5   6      276.37      283.93     13.11 o 
  12   5   6     1261.51     1235.11     28.22 o 
  13   5   6     5643.29     5608.48     70.92 o 
  14   5   6      637.69      650.39     21.05 o 
  15   5   6     4508.16     4599.74     89.11 o 
 -15   6   6     1148.58     1061.73     57.37 o 
 -14   6   6      198.46      205.05     13.48 o 
 -13   6   6      860.52      830.80     23.83 o 
 -12   6   6      107.37      148.26     13.76 o 
 -11   6   6       29.26       35.72      6.31 o 
 -10   6   6       21.22       29.39      5.73 o 
  -9   6   6     1778.86     1723.42     35.80 o 
  -8   6   6      155.02      171.21      8.20 o 
  -7   6   6     3383.71     3381.58     38.78 o 
  -6   6   6     2220.50     2283.59     31.14 o 
  -5   6   6        4.16        7.32      2.52 o 
  -4   6   6     1963.33     2017.27     19.42 o 
  -3   6   6      346.00      372.65      7.65 o 
  -2   6   6     4027.53     3914.88     30.64 o 
  -1   6   6     3342.00     3380.28     27.30 o 
   0   6   6     6602.53     6514.37     45.47 o 
   1   6   6       66.56       60.96      3.51 o 
   2   6   6       27.91       44.99      6.71 o 
   3   6   6       30.14       37.14      2.95 o 
   4   6   6     1785.55     1692.01     18.78 o 
   5   6   6        4.25       12.60      2.93 o 
   6   6   6      255.08      271.39     12.11 o 
   7   6   6      983.14      963.86     18.20 o 
   8   6   6       15.83       16.55      4.11 o 
   9   6   6      115.46       95.18      8.25 o 
  10   6   6       28.26       31.67      6.00 o 
  11   6   6     2086.67     2090.97     36.87 o 
  12   6   6       14.80       14.62      5.60 o 
  13   6   6     3011.26     2993.35     48.14 o 
  14   6   6      294.61      323.13     15.96 o 
  15   6   6     1086.17     1131.52     41.09 o 
 -14   7   6     4236.53     4241.43     62.26 o 
 -13   7   6      719.93      682.24     22.11 o 
 -12   7   6     1439.99     1435.02     31.28 o 
 -11   7   6      805.27      787.89     21.99 o 
 -10   7   6      599.18      594.75     18.56 o 
  -9   7   6      208.05      201.80     16.27 o 
  -8   7   6      539.69      568.98     14.62 o 
  -7   7   6     1492.87     1479.45     23.78 o 
  -6   7   6     2310.39     2354.54     30.78 o 
  -5   7   6      158.92      177.85      8.00 o 
  -4   7   6     6882.64     6977.57     53.34 o 
  -3   7   6      800.18      767.41     11.13 o 
  -2   7   6     7473.79     7400.56     51.58 o 
  -1   7   6     6433.38     6422.14     45.94 o 
   0   7   6      851.57      841.65     11.58 o 
   1   7   6     3346.13     3478.13     31.09 o 
   2   7   6     1743.12     1685.74     19.25 o 
   3   7   6      641.20      675.56     11.47 o 
   4   7   6     1209.35     1134.52     17.15 o 
   5   7   6    14905.40    14539.55    108.57 o 
   6   7   6     4507.08     4292.46     64.83 o 
   7   7   6    10368.79    10152.37    100.08 o 
   8   7   6     1681.73     1616.63     26.00 o 
   9   7   6      267.12      294.73     13.08 o 
  10   7   6        2.84        5.78      4.59 o 
  11   7   6       37.97       43.00      7.02 o 
  12   7   6     1725.72     1714.63     34.65 o 
  13   7   6     1930.56     1927.17     37.98 o 
  14   7   6      246.35      276.28     21.95 o 
 -13   8   6        1.31       -1.04      5.61 o 
 -12   8   6     2051.68     1905.83     37.42 o 
 -11   8   6     2194.80     2117.40     38.74 o 
 -10   8   6      475.79      491.05     17.33 o 
  -9   8   6     2050.62     2052.41     35.83 o 
  -8   8   6     1582.47     1550.57     25.92 o 
  -7   8   6      385.99      409.49     13.23 o 
  -6   8   6       12.58       14.86      4.24 o 
  -5   8   6      432.23      418.47     12.05 o 
  -4   8   6      332.84      343.98      9.58 o 
  -3   8   6     1827.58     1810.17     20.96 o 
  -2   8   6      901.46      925.31     15.61 o 
  -1   8   6     4751.90     4792.59     44.01 o 
   0   8   6     4185.72     4135.08     36.19 o 
   1   8   6     5380.03     5356.36     44.01 o 
   2   8   6     6591.10     6672.72     59.39 o 
   3   8   6    16268.02    16058.74    130.09 o 
   4   8   6     3266.49     3137.97     33.56 o 
   5   8   6     6487.80     6251.80     55.72 o 
   6   8   6    13651.96    13201.05    113.23 o 
   7   8   6      237.70      248.72     10.38 o 
   8   8   6     2409.68     2341.43     33.42 o 
   9   8   6      713.10      698.15     20.24 o 
  10   8   6     1686.79     1585.09     32.02 o 
  11   8   6        6.30        9.85      5.69 o 
  12   8   6     2282.98     2189.77     40.46 o 
  13   8   6     1832.61     1962.27     39.12 o 
 -13   9   6      550.53      515.51     41.21 o 
 -12   9   6      534.53      572.72     21.93 o 
 -11   9   6      502.65      451.44     17.95 o 
 -10   9   6      134.51      110.96     10.08 o 
  -9   9   6     1574.31     1570.92     31.55 o 
  -8   9   6      412.30      418.58     14.30 o 
  -7   9   6      273.49      290.50     11.30 o 
  -6   9   6      900.68      873.93     18.70 o 
  -5   9   6     2396.78     2363.99     32.26 o 
  -4   9   6      102.86      112.80      9.12 o 
  -3   9   6     1577.42     1590.47     24.58 o 
  -2   9   6     2851.57     2917.98     32.24 o 
  -1   9   6     5387.79     5357.67     49.40 o 
   0   9   6     3812.05     3751.50     38.24 o 
   1   9   6       21.78       38.94      4.51 o 
   2   9   6     1752.67     1769.58     23.52 o 
   3   9   6       70.19       63.40      5.47 o 
   4   9   6      126.80      112.11      6.86 o 
   5   9   6      734.74      726.92     17.01 o 
   6   9   6      729.84      746.14     17.56 o 
   7   9   6     1557.69     1547.55     28.66 o 
   8   9   6        4.00        1.86      3.94 o 
   9   9   6     1691.49     1618.74     32.75 o 
  10   9   6      267.12      279.70     14.10 o 
  11   9   6      972.16      934.17     25.53 o 
  12   9   6        0.17       -4.17      5.28 o 
 -12  10   6        1.18       15.35     13.74 o 
 -11  10   6     1888.81     1931.76     38.52 o 
 -10  10   6        5.10        2.89      6.76 o 
  -9  10   6     5046.29     5038.81     66.28 o 
  -8  10   6      290.32      313.66     12.59 o 
  -7  10   6     2749.81     2699.16     42.49 o 
  -6  10   6      392.60      400.53     15.10 o 
  -5  10   6      389.10      399.69     14.74 o 
  -4  10   6     2039.45     2085.93     34.64 o 
  -3  10   6      142.18      139.83      8.34 o 
  -2  10   6     4769.16     4709.79     69.07 o 
  -1  10   6      538.49      565.32     13.19 o 
   0  10   6     4646.27     4590.21     53.04 o 
   1  10   6     4865.72     4886.08     52.57 o 
   2  10   6      639.45      618.48     15.61 o 
   3  10   6     9122.69     8892.88     82.93 o 
   4  10   6      351.20      343.73     12.10 o 
   5  10   6     1127.30     1146.28     22.31 o 
   6  10   6       80.96       83.12      7.29 o 
   7  10   6      574.80      572.69     16.41 o 
   8  10   6     3863.40     3694.45     47.26 o 
   9  10   6        0.57        6.05      5.48 o 
  10  10   6     8200.58     8099.75     94.98 o 
  11  10   6     2199.59     2239.70     42.20 o 
 -10  11   6     1984.64     1984.81     50.17 o 
  -9  11   6      273.45      267.81     23.13 o 
  -8  11   6      133.47      146.10     11.28 o 
  -7  11   6       89.53       63.40      8.15 o 
  -6  11   6     4061.66     4126.67     56.80 o 
  -5  11   6       12.02       12.74      5.73 o 
  -4  11   6     1146.20     1156.26     25.95 o 
  -3  11   6       97.43      104.14      8.15 o 
  -2  11   6       13.46       14.77      5.03 o 
  -1  11   6        0.09       -3.34      3.34 o 
   0  11   6      385.71      393.62     17.14 o 
   1  11   6     1929.32     1930.12     30.05 o 
   2  11   6        2.72        7.86      4.51 o 
   3  11   6     2253.87     2275.66     33.69 o 
   4  11   6      821.45      797.96     19.01 o 
   5  11   6      223.61      232.31     12.79 o 
   6  11   6        8.86        8.58      5.21 o 
   7  11   6      859.63      840.07     23.48 o 
   8  11   6      112.22      115.07     10.37 o 
   9  11   6      852.88      834.08     24.39 o 
  10  11   6     1178.74     1243.34     42.27 o 
  -8  12   6      511.43      484.06     18.89 o 
  -7  12   6       33.26       28.47      7.30 o 
  -6  12   6       40.43       49.24      7.91 o 
  -5  12   6     1713.65     1679.18     33.73 o 
  -4  12   6     4652.55     4622.13     61.60 o 
  -3  12   6        4.05        7.75      5.58 o 
  -2  12   6     3431.66     3480.53     44.57 o 
  -1  12   6      298.20      283.31     13.72 o 
   0  12   6        3.43        8.75      5.60 o 
   1  12   6       57.85       60.68      6.87 o 
   2  12   6      544.65      550.17     16.36 o 
   3  12   6     2541.13     2524.08     37.43 o 
   4  12   6       67.18       83.72      9.33 o 
   5  12   6     1218.07     1229.60     33.01 o 
   6  12   6     1369.98     1367.48     32.54 o 
   7  12   6      241.97      249.45     15.16 o 
   8  12   6      748.68      710.03     22.89 o 
  -8  13   6      142.80      152.71     25.86 o 
  -7  13   6      466.58      460.03     27.13 o 
  -6  13   6     3291.60     3475.08     54.01 o 
  -5  13   6      623.46      631.11     21.29 o 
  -4  13   6     7768.73     7917.69     91.99 o 
  -3  13   6      602.95      668.91     28.22 o 
  -2  13   6     3779.25     3736.62     63.11 o 
  -1  13   6       14.74       14.67      6.18 o 
   0  13   6       55.36       46.57      7.68 o 
   1  13   6      221.45      248.66     14.40 o 
   2  13   6       15.06       24.13      6.74 o 
   3  13   6     1445.97     1473.98     28.53 o 
   4  13   6        0.38       13.65      6.66 o 
   5  13   6     1938.83     1895.12     37.95 o 
   6  13   6      263.20      260.50     19.71 o 
   7  13   6       57.45        6.46     12.93 o 
  -5  14   6      118.27       92.11     21.82 o 
  -3  14   6       33.45       40.00     11.43 o 
  -2  14   6        1.76       -3.37      6.50 o 
  -1  14   6      611.16      621.17     21.10 o 
   0  14   6      170.95      174.05     12.51 o 
   1  14   6       12.32        3.84      6.00 o 
   2  14   6       16.37        9.14      7.43 o 
   3  14   6      287.90      303.00     22.56 o 
   4  14   6      702.84      763.83     33.99 o 
 -16   1   7       68.95       72.11     13.92 o 
 -15   1   7     3467.14     3409.41     52.69 o 
 -14   1   7       72.70       58.84      7.98 o 
 -13   1   7     1501.96     1465.55     30.06 o 
 -12   1   7     1754.99     1710.29     29.84 o 
 -11   1   7       82.53       91.78      7.17 o 
 -10   1   7     9412.15     9178.99     92.20 o 
  -9   1   7     2829.54     2656.17     30.16 o 
  -8   1   7      672.46      675.68     13.16 o 
  -7   1   7       75.24       95.70     10.95 o 
  -6   1   7      680.52      656.00     11.89 o 
  -5   1   7     3122.60     3232.94     31.07 o 
  -4   1   7     1421.40     1523.34     15.62 o 
  -3   1   7    46165.94    45144.02    345.06 o 
  -2   1   7    10608.86    10202.95     63.55 o 
  -1   1   7    14397.80    13818.86     83.72 o 
   0   1   7     2687.72     2672.46     20.50 o 
   1   1   7      632.49      618.84      7.48 o 
   2   1   7      784.36      784.03      9.79 o 
   3   1   7     1035.68     1068.47     12.06 o 
   4   1   7    24072.29    23778.12    165.72 o 
   5   1   7    10005.11     9905.42     76.15 o 
   6   1   7    15624.78    15448.27    113.27 o 
   7   1   7      642.08      685.24     12.74 o 
   8   1   7     3165.85     3126.69     32.86 o 
   9   1   7      290.77      349.34      9.92 o 
  10   1   7     1219.44     1220.16     28.29 o 
  11   1   7     1769.64     1784.04     27.89 o 
  12   1   7     6882.26     7063.85     79.96 o 
  13   1   7       19.26       23.22      6.07 o 
  14   1   7      853.63      908.74     24.01 o 
  15   1   7      148.97      187.16     12.45 o 
 -16   2   7     1468.44     1369.58     64.64 o 
 -15   2   7      464.34      449.82     18.06 o 
 -14   2   7     1247.38     1213.67     28.16 o 
 -13   2   7      358.36      369.20     13.34 o 
 -12   2   7     2434.04     2351.07     34.22 o 
 -11   2   7      453.29      458.41     13.77 o 
 -10   2   7     3439.81     3333.83     44.93 o 
  -9   2   7      120.12      153.26      6.97 o 
  -8   2   7     1513.76     1646.79     21.75 o 
  -7   2   7        8.67        7.67      2.70 o 
  -6   2   7      186.42      210.25      6.91 o 
  -5   2   7     1787.74     1764.59     20.21 o 
  -4   2   7     6047.54     6241.94     46.19 o 
  -3   2   7     3997.34     3821.04     27.80 o 
  -2   2   7    12284.86    12496.79     76.88 o 
  -1   2   7     2524.08     2348.80     19.09 o 
   0   2   7     3267.35     3139.88     45.57 o 
   1   2   7       45.37       43.58      3.28 o 
   2   2   7     2037.77     1865.11     15.86 o 
   3   2   7       86.89      124.40      4.62 o 
   4   2   7     7101.78     7109.07     79.65 o 
   5   2   7       98.79      129.61      8.37 o 
   6   2   7     3253.36     3296.58     32.71 o 
   7   2   7     1311.44     1332.37     18.74 o 
   8   2   7      655.18      662.91     13.11 o 
   9   2   7     1742.43     1802.17     26.56 o 
  10   2   7      124.90      129.39      7.79 o 
  11   2   7     1890.15     1954.75     29.63 o 
  12   2   7      154.97      154.69     11.28 o 
  13   2   7      791.17      790.26     21.59 o 
  14   2   7       92.38      103.89     19.35 o 
  15   2   7      717.59      756.71     30.76 o 
 -15   3   7      596.31      569.25     23.39 o 
 -14   3   7     1353.27     1275.83     25.90 o 
 -13   3   7        0.57       -3.65      3.65 o 
 -12   3   7      111.40      104.44      8.06 o 
 -11   3   7      770.84      807.08     18.25 o 
 -10   3   7     5630.78     5561.02     57.91 o 
  -9   3   7     1047.08     1008.13     22.65 o 
  -8   3   7     8876.92     8620.83     70.69 o 
  -7   3   7     4361.12     4508.96     41.99 o 
  -6   3   7     2981.19     2890.49     29.81 o 
  -5   3   7       96.00      126.70      6.28 o 
  -4   3   7     1824.13     1854.21     19.07 o 
  -3   3   7      886.63      889.49     10.37 o 
  -2   3   7     1268.45     1219.80     12.67 o 
  -1   3   7     3482.94     3240.73     24.95 o 
   0   3   7     2982.36     2918.73     22.94 o 
   1   3   7     2727.03     2540.96     20.65 o 
   2   3   7      181.55      197.64      4.67 o 
   3   3   7      259.94      300.60      5.58 o 
   4   3   7        0.25        4.64      1.86 o 
   5   3   7     2035.89     1942.18     21.19 o 
   6   3   7       46.63       40.26      4.60 o 
   7   3   7     5974.87     5978.75     52.12 o 
   8   3   7      806.67      774.73     16.26 o 
   9   3   7     7234.31     7111.85     68.54 o 
  10   3   7      438.33      454.49     13.35 o 
  11   3   7     1036.09     1039.24     26.57 o 
  12   3   7     2635.90     2585.32     41.38 o 
  13   3   7       44.59       51.03      7.53 o 
  14   3   7     1156.33     1173.81     35.29 o 
  15   3   7     1087.98     1149.71     33.06 o 
 -15   4   7     1488.61     1482.66     47.95 o 
 -14   4   7     2014.46     2035.49     38.60 o 
 -13   4   7     1239.74     1185.88     24.48 o 
 -12   4   7     4267.60     4155.24     50.03 o 
 -11   4   7       22.91       26.00      5.19 o 
 -10   4   7     4837.03     4768.61     62.92 o 
  -9   4   7      518.31      572.48     14.44 o 
  -8   4   7     9949.47     9946.41     88.33 o 
  -7   4   7     6163.76     6195.11     53.86 o 
  -6   4   7     1092.44     1164.25     16.03 o 
  -5   4   7     4313.61     4237.54     35.49 o 
  -4   4   7       31.17       31.01      3.13 o 
  -3   4   7     1526.82     1472.00     14.99 o 
  -2   4   7      580.05      589.13      8.61 o 
  -1   4   7     7845.64     7827.59     52.11 o 
   0   4   7    18395.59    18253.67    110.41 o 
   1   4   7      204.48      248.75      7.53 o 
   2   4   7    12694.80    12380.61     77.68 o 
   3   4   7     1128.58     1201.02     13.10 o 
   4   4   7      247.64      247.92      6.40 o 
   5   4   7       44.54       54.74      3.70 o 
   6   4   7     1919.36     1926.66     22.97 o 
   7   4   7    20010.16    19562.15    200.61 o 
   8   4   7       45.83       60.36      5.87 o 
   9   4   7    19337.18    19091.49    181.34 o 
  10   4   7     4507.94     4433.29     58.20 o 
  11   4   7     1082.09     1066.08     24.61 o 
  12   4   7      503.13      493.48     17.25 o 
  13   4   7     2280.90     2240.04     39.55 o 
  14   4   7     2060.03     2074.85     38.84 o 
  15   4   7      444.11      460.97     34.74 o 
 -15   5   7        8.34       -0.81     11.31 o 
 -14   5   7      987.19     1074.41     27.82 o 
 -13   5   7       46.87       46.65      8.18 o 
 -12   5   7       60.96       90.50     10.61 o 
 -11   5   7      213.32      211.15     11.61 o 
 -10   5   7        8.37        9.68      4.42 o 
  -9   5   7      356.08      317.67     11.14 o 
  -8   5   7        6.25        6.03      4.00 o 
  -7   5   7     1444.42     1467.88     22.87 o 
  -6   5   7      588.71      569.32     10.61 o 
  -5   5   7     1866.31     1806.51     20.06 o 
  -4   5   7      427.00      424.34      8.80 o 
  -3   5   7      558.44      579.22      9.99 o 
  -2   5   7     5650.48     5549.14     39.94 o 
  -1   5   7      341.36      407.75      7.52 o 
   0   5   7       61.49       58.97      3.69 o 
   1   5   7     6527.05     6485.66     45.05 o 
   2   5   7      285.78      265.32      8.76 o 
   3   5   7     6105.29     6312.23     44.48 o 
   4   5   7      418.78      414.92     12.14 o 
   5   5   7      714.27      669.34     11.06 o 
   6   5   7     1160.78     1173.33     19.52 o 
   7   5   7      100.55      111.92      8.21 o 
   8   5   7        5.39        1.53      3.76 o 
   9   5   7      747.29      724.05     19.37 o 
  10   5   7     2864.36     2841.65     44.08 o 
  11   5   7      220.39      226.72     12.81 o 
  12   5   7       38.14       40.96      7.35 o 
  13   5   7      426.27      399.43     16.82 o 
  14   5   7       48.15       40.39      8.75 o 
  15   5   7      934.37      926.79     50.90 o 
 -15   6   7     1024.96     1029.41     57.37 o 
 -14   6   7      462.71      495.06     19.24 o 
 -13   6   7     7558.14     7396.46     88.40 o 
 -12   6   7     3730.63     3675.42     53.78 o 
 -11   6   7      681.56      704.29     20.59 o 
 -10   6   7       14.87        8.07      4.58 o 
  -9   6   7       13.92       23.38      5.32 o 
  -8   6   7      247.34      253.68     11.41 o 
  -7   6   7     3216.05     3201.01     37.80 o 
  -6   6   7     3019.33     3074.70     32.39 o 
  -5   6   7    14478.04    14335.69     98.65 o 
  -4   6   7       67.54       73.66      4.64 o 
  -3   6   7     2797.89     2774.93     24.42 o 
  -2   6   7       44.02       69.14      3.90 o 
  -1   6   7       37.54       62.39      3.71 o 
   0   6   7     4343.58     4431.53     34.07 o 
   1   6   7      155.02      173.30      5.47 o 
   2   6   7     9989.25     9943.18     67.46 o 
   3   6   7      401.03      405.20     10.08 o 
   4   6   7     4779.19     4794.37     55.39 o 
   5   6   7      485.81      510.68     18.58 o 
   6   6   7     2343.76     2376.93     30.77 o 
   7   6   7     7525.78     7450.27     80.67 o 
   8   6   7       22.93       28.55      5.60 o 
   9   6   7     1973.17     1965.23     34.24 o 
  10   6   7       99.39      113.14     14.46 o 
  11   6   7      553.27      558.96     18.66 o 
  12   6   7      389.69      373.52     15.79 o 
  13   6   7      696.46      711.60     23.98 o 
  14   6   7     5923.63     5896.69     88.31 o 
 -14   7   7      767.09      856.49     53.33 o 
 -13   7   7     1994.06     1996.04     39.24 o 
 -12   7   7     2789.96     2829.91     47.93 o 
 -11   7   7      661.36      655.79     20.47 o 
 -10   7   7      220.01      224.98     12.21 o 
  -9   7   7      308.43      322.66     13.41 o 
  -8   7   7      343.72      377.52     15.39 o 
  -7   7   7      423.57      437.77     12.82 o 
  -6   7   7     4945.66     4679.31     56.65 o 
  -5   7   7     3089.36     3080.23     36.50 o 
  -4   7   7     7623.37     7533.96     57.74 o 
  -3   7   7     4761.40     4832.19     37.48 o 
  -2   7   7     1110.80     1156.90     14.42 o 
  -1   7   7       70.64       85.89      4.46 o 
   0   7   7     4272.48     4267.66     33.95 o 
   1   7   7      189.61      199.66      6.57 o 
   2   7   7     2544.80     2539.01     25.59 o 
   3   7   7      996.21      994.16     14.51 o 
   4   7   7     2390.34     2382.80     30.75 o 
   5   7   7      395.60      398.14     11.90 o 
   6   7   7       12.55       10.34      3.85 o 
   7   7   7     2341.32     2339.60     36.96 o 
   8   7   7       50.97       64.10      7.66 o 
   9   7   7     2290.10     2209.50     37.57 o 
  10   7   7       48.99       46.43      7.00 o 
  11   7   7      894.16      862.14     23.61 o 
  12   7   7      272.31      259.56     19.53 o 
  13   7   7        2.50        2.83      5.82 o 
 -13   8   7      248.83      232.89     22.62 o 
 -12   8   7      460.32      511.32     19.65 o 
 -11   8   7      413.39      445.14     19.71 o 
 -10   8   7       54.27       46.21      7.24 o 
  -9   8   7      995.71     1024.78     24.70 o 
  -8   8   7      157.63      171.85     10.47 o 
  -7   8   7     2769.72     2735.61     36.13 o 
  -6   8   7      264.20      241.98     10.11 o 
  -5   8   7     6450.03     6330.28     71.23 o 
  -4   8   7     1511.33     1473.11     23.30 o 
  -3   8   7      419.43      435.85      9.87 o 
  -2   8   7      728.70      733.14     13.54 o 
  -1   8   7     2004.83     2056.79     22.80 o 
   0   8   7      685.30      692.10     12.22 o 
   1   8   7      215.96      212.15      7.98 o 
   2   8   7     5974.59     5916.69     48.23 o 
   3   8   7     3832.14     3896.81     39.02 o 
   4   8   7     2773.22     2710.57     44.55 o 
   5   8   7       85.95       89.72      6.91 o 
   6   8   7     4079.70     3998.75     46.12 o 
   7   8   7       95.60       76.62      8.02 o 
   8   8   7       84.25       78.25      8.46 o 
   9   8   7      702.12      692.16     20.56 o 
  10   8   7      512.48      472.78     18.43 o 
  11   8   7       60.87       62.64      8.30 o 
  12   8   7       42.10       29.43      7.47 o 
  13   8   7      358.77      391.08     34.74 o 
 -12   9   7      907.88      931.45     26.41 o 
 -11   9   7      174.20      200.05     13.20 o 
 -10   9   7     2109.16     2071.32     38.46 o 
  -9   9   7      334.15      355.60     17.61 o 
  -8   9   7      419.89      395.51     15.50 o 
  -7   9   7      489.91      544.11     15.35 o 
  -6   9   7     1164.42     1167.05     22.16 o 
  -5   9   7     1182.97     1164.63     21.62 o 
  -4   9   7     1284.93     1269.52     25.33 o 
  -3   9   7     6743.56     6720.14     73.60 o 
  -2   9   7     4425.92     4475.73     43.81 o 
  -1   9   7     5206.87     5196.34     48.58 o 
   0   9   7    12896.99    12883.08     99.56 o 
   1   9   7     2850.72     2854.35     32.26 o 
   2   9   7    10008.91     9916.12     80.27 o 
   3   9   7      362.21      381.74     10.82 o 
   4   9   7     5520.00     5427.96     57.04 o 
   5   9   7      544.83      519.84     14.59 o 
   6   9   7      781.88      784.11     21.93 o 
   7   9   7     1293.78     1276.40     27.68 o 
   8   9   7      246.33      228.32     12.65 o 
   9   9   7     5002.16     4899.79     65.25 o 
  10   9   7        7.50        6.85      5.61 o 
  11   9   7     2677.12     2637.20     45.92 o 
  12   9   7       76.51       74.34     19.39 o 
 -11  10   7      350.91      337.75     33.13 o 
 -10  10   7        6.92        3.73      5.71 o 
  -9  10   7      554.83      611.41     20.54 o 
  -8  10   7       97.21       75.73     10.24 o 
  -7  10   7      247.52      255.20     13.02 o 
  -6  10   7        3.89        6.51      4.71 o 
  -5  10   7        3.70       10.01      4.72 o 
  -4  10   7        5.80        9.53      4.91 o 
  -3  10   7      282.38      276.40     12.42 o 
  -2  10   7     2777.30     2792.00     36.17 o 
  -1  10   7        7.38       17.01      5.01 o 
   0  10   7      435.38      473.10     12.45 o 
   1  10   7      381.92      409.67     12.98 o 
   2  10   7       84.44       82.37      7.22 o 
   3  10   7     1531.84     1501.47     29.23 o 
   4  10   7      760.61      718.54     20.05 o 
   5  10   7       49.78       61.25      6.64 o 
   6  10   7      894.71      847.78     20.10 o 
   7  10   7       26.63       20.47      5.93 o 
   8  10   7     1298.51     1319.31     29.69 o 
   9  10   7       70.04       93.05     12.01 o 
  10  10   7      771.67      748.37     23.41 o 
  11  10   7       95.51       90.50     20.20 o 
  -9  11   7       68.59       77.14     11.48 o 
  -8  11   7     6042.25     5943.63     89.53 o 
  -7  11   7      506.77      546.03     18.95 o 
  -6  11   7      934.00      940.66     24.21 o 
  -5  11   7     1363.84     1332.67     28.76 o 
  -4  11   7      112.24      122.16      9.98 o 
  -3  11   7     4979.97     4918.93     62.21 o 
  -2  11   7      445.67      473.69     16.54 o 
  -1  11   7     1891.46     1914.21     29.68 o 
   0  11   7      712.41      752.85     17.97 o 
   1  11   7      446.69      431.29     13.91 o 
   2  11   7     1746.20     1742.69     28.66 o 
   3  11   7       84.72      102.44     10.50 o 
   4  11   7     1950.93     1973.90     40.47 o 
   5  11   7     2187.67     2144.39     38.25 o 
   6  11   7       23.29        7.99      5.58 o 
   7  11   7     1249.39     1201.62     33.68 o 
   8  11   7       19.34       14.21      7.24 o 
   9  11   7     2918.71     2991.72     49.71 o 
  10  11   7      817.76      850.03     48.48 o 
  -8  12   7     1618.89     1675.01     74.34 o 
  -7  12   7     1138.88     1092.83     27.84 o 
  -6  12   7       13.50       10.03      6.65 o 
  -5  12   7      665.46      626.96     20.48 o 
  -4  12   7       10.27       17.96      6.34 o 
  -3  12   7     3001.64     2974.96     46.36 o 
  -2  12   7       95.52       92.30      9.28 o 
  -1  12   7     3654.75     3725.54     52.07 o 
   0  12   7       59.20       58.82      7.66 o 
   1  12   7      181.71      171.08     10.00 o 
   2  12   7      189.63      168.05     11.47 o 
   3  12   7     2141.24     2119.92     38.46 o 
   4  12   7     1067.43     1040.86     33.05 o 
   5  12   7      687.03      730.82     22.40 o 
   6  12   7     3199.29     3225.84     51.09 o 
   7  12   7      770.09      819.20     28.90 o 
  -7  13   7       19.62       18.58     15.35 o 
  -6  13   7      532.22      555.30     28.80 o 
  -5  13   7      516.63      536.77     19.78 o 
  -4  13   7      579.17      640.29     21.30 o 
  -3  13   7     2005.04     2063.58     44.77 o 
  -2  13   7      703.56      710.21     25.48 o 
  -1  13   7        4.92       -0.78      6.50 o 
   0  13   7        3.18        5.20      5.55 o 
   1  13   7      282.10      279.33     16.38 o 
   2  13   7      343.28      384.91     19.09 o 
   3  13   7       68.73       71.50      9.19 o 
   4  13   7     2472.26     2531.15     44.64 o 
   5  13   7     2267.70     2313.57     58.33 o 
   6  13   7      147.44      171.93     18.83 o 
  -3  14   7     2539.63     2550.89     88.88 o 
  -2  14   7      571.14      651.26     42.82 o 
  -1  14   7      582.05      594.70     40.40 o 
   0  14   7       12.39       -7.25      7.25 o 
   1  14   7      157.72      174.21     27.07 o 
   2  14   7      434.88      414.30     25.12 o 
   4  14   7     2607.30     2479.78     92.11 o 
 -15   0   8      410.98      390.06     24.85 o 
 -14   0   8      807.63      814.12     33.08 o 
 -13   0   8      654.23      652.97     28.81 o 
 -12   0   8       51.55       55.83     10.56 o 
 -11   0   8      680.70      635.37     20.45 o 
 -10   0   8        0.72       -1.74      4.24 o 
  -9   0   8     1390.17     1363.41     29.17 o 
  -8   0   8     2453.99     2361.88     39.45 o 
  -7   0   8      618.53      707.97     18.79 o 
  -6   0   8    12988.09    12652.98    135.33 o 
  -5   0   8        5.32       14.78      3.98 o 
  -4   0   8    37392.00    36999.76    356.56 o 
  -3   0   8     6377.01     6662.78     62.70 o 
  -2   0   8    13734.76    13989.10    120.99 o 
  -1   0   8     2865.37     3068.37     33.40 o 
   0   0   8      694.66      744.30     12.51 o 
   1   0   8     2025.32     1980.52     23.53 o 
   2   0   8     1648.77     1639.15     26.96 o 
   3   0   8    58939.71    56141.29    540.36 o 
   4   0   8    10556.47    10645.94    114.99 o 
   5   0   8    25674.34    25310.86    251.46 o 
   6   0   8     8868.32     9186.46    103.69 o 
   7   0   8      685.06      630.23     18.03 o 
   8   0   8     1102.02     1030.75     24.25 o 
   9   0   8       15.89       19.27      5.68 o 
  10   0   8     1530.88     1555.46     28.15 o 
  11   0   8     3558.97     3471.13     68.26 o 
  12   0   8     1472.86     1503.01     42.28 o 
  13   0   8     6632.71     6826.84    114.50 o 
  14   0   8      286.26      307.44     21.42 o 
  15   0   8      234.35      223.76     51.71 o 
 -16   1   8       88.75      102.62     22.62 o 
 -15   1   8      872.97      921.04     30.30 o 
 -14   1   8      600.55      611.58     20.35 o 
 -13   1   8      111.94      105.50     13.53 o 
 -12   1   8      542.91      582.52     16.17 o 
 -11   1   8      646.11      646.31     16.46 o 
 -10   1   8     3461.23     3471.86     37.83 o 
  -9   1   8      218.82      238.73     12.77 o 
  -8   1   8       24.89       22.10      3.66 o 
  -7   1   8     2235.09     2097.92     25.09 o 
  -6   1   8      358.14      366.28     10.88 o 
  -5   1   8      690.65      755.52     12.97 o 
  -4   1   8     3773.01     3802.68     35.14 o 
  -3   1   8    13228.07    12960.12     79.97 o 
  -2   1   8     3384.48     3434.02     25.79 o 
  -1   1   8     1967.35     1865.92     17.84 o 
   0   1   8     8783.25     8862.78     60.87 o 
   1   1   8      745.23      746.46      8.75 o 
   2   1   8     3791.41     3930.01     31.44 o 
   3   1   8     4538.88     4451.72     46.13 o 
   4   1   8      788.74      763.04     16.60 o 
   5   1   8      957.37      942.31     14.94 o 
   6   1   8      105.53      128.91      5.62 o 
   7   1   8      286.72      307.35     11.04 o 
   8   1   8      268.55      272.81      8.84 o 
   9   1   8     1299.31     1341.98     20.47 o 
  10   1   8      671.37      660.81     16.10 o 
  11   1   8       36.54       38.29      5.54 o 
  12   1   8      643.73      679.86     19.87 o 
  13   1   8     1480.11     1513.90     31.29 o 
  14   1   8      610.75      619.19     20.50 o 
  15   1   8        0.13        3.64      5.66 o 
 -15   2   8     2831.79     2813.53     47.71 o 
 -14   2   8       29.85       25.46      6.66 o 
 -13   2   8     1114.33     1089.95     23.33 o 
 -12   2   8     1269.73     1285.29     24.54 o 
 -11   2   8     1318.46     1229.74     23.24 o 
 -10   2   8     2725.12     2674.08     44.72 o 
  -9   2   8     6042.52     6030.54     66.14 o 
  -8   2   8     2206.92     2228.67     26.93 o 
  -7   2   8        0.40        4.08      2.55 o 
  -6   2   8     3018.21     2951.84     36.86 o 
  -5   2   8      292.44      306.35      8.21 o 
  -4   2   8     3709.71     3539.17     30.07 o 
  -3   2   8     3270.36     3222.50     27.67 o 
  -2   2   8     3662.66     3623.94     31.42 o 
  -1   2   8     1164.64     1210.15     12.53 o 
   0   2   8     2511.29     2427.48     20.11 o 
   1   2   8     5780.73     5751.67     39.32 o 
   2   2   8     1493.60     1493.71     16.05 o 
   3   2   8     7411.35     7449.78     59.84 o 
   4   2   8      925.12     1051.58     16.69 o 
   5   2   8     1940.51     1979.55     23.32 o 
   6   2   8     5540.63     5709.82     50.31 o 
   7   2   8      445.65      442.69     10.63 o 
   8   2   8     4755.86     4773.39     47.58 o 
   9   2   8      941.12      975.89     20.10 o 
  10   2   8     4634.13     4672.99     51.80 o 
  11   2   8     2798.23     2760.23     41.44 o 
  12   2   8     1144.63     1230.92     24.17 o 
  13   2   8     1504.34     1480.52     31.08 o 
  14   2   8        1.81       -5.39      5.39 o 
  15   2   8      559.82      540.36     27.93 o 
 -15   3   8       58.69       66.67     11.90 o 
 -14   3   8      933.69      895.09     21.98 o 
 -13   3   8     1066.89     1012.40     22.65 o 
 -12   3   8       84.04       92.40      8.02 o 
 -11   3   8     3749.12     3774.33     46.13 o 
 -10   3   8      508.92      497.65     14.27 o 
  -9   3   8     9654.89     9455.35     86.37 o 
  -8   3   8      753.11      725.91     15.54 o 
  -7   3   8     8247.89     7948.33     66.16 o 
  -6   3   8     2806.06     2764.20     29.74 o 
  -5   3   8      889.54      917.18     14.64 o 
  -4   3   8      157.60      175.89      6.75 o 
  -3   3   8     3816.78     3697.69     31.30 o 
  -2   3   8     3990.41     3937.32     29.70 o 
  -1   3   8     1855.02     1759.68     16.61 o 
   0   3   8    18592.94    18375.05    111.11 o 
   1   3   8     8362.52     8317.91     59.29 o 
   2   3   8      153.00      148.91      4.98 o 
   3   3   8     2120.19     2118.36     20.99 o 
   4   3   8     3035.16     3030.56     30.66 o 
   5   3   8      662.97      688.70     12.72 o 
   6   3   8     3913.07     3899.04     38.06 o 
   7   3   8     1192.82     1165.93     17.98 o 
   8   3   8     7126.09     7161.15     77.44 o 
   9   3   8      349.04      391.08     24.81 o 
  10   3   8     2023.63     1983.51     30.16 o 
  11   3   8      260.41      267.47     11.31 o 
  12   3   8     1580.40     1512.04     30.77 o 
  13   3   8      688.77      725.64     21.78 o 
  14   3   8      412.94      416.07     20.05 o 
 -14   4   8       56.62       75.58      9.37 o 
 -13   4   8     1125.36     1107.88     27.43 o 
 -12   4   8      401.92      422.56     14.52 o 
 -11   4   8     1105.28     1125.15     22.58 o 
 -10   4   8      390.83      433.79     13.42 o 
  -9   4   8      133.81      132.41      7.85 o 
  -8   4   8      145.07      177.46     17.50 o 
  -7   4   8      561.90      567.44     12.33 o 
  -6   4   8       33.29       40.67      4.19 o 
  -5   4   8      296.28      299.02      7.59 o 
  -4   4   8      172.23      144.79      7.03 o 
  -3   4   8      955.38      938.95     13.10 o 
  -2   4   8      255.30      261.54      5.99 o 
  -1   4   8      434.40      466.10      7.96 o 
   0   4   8     2058.82     1926.37     18.36 o 
   1   4   8     1890.73     1922.89     18.02 o 
   2   4   8     1809.89     1904.61     23.71 o 
   3   4   8     2281.92     2261.11     22.51 o 
   4   4   8     1248.83     1176.72     19.03 o 
   5   4   8      305.65      325.32      8.80 o 
   6   4   8     1539.03     1633.88     21.48 o 
   7   4   8     4229.46     4126.54     57.53 o 
   8   4   8     2669.00     2593.62     34.98 o 
   9   4   8       44.35       47.43      6.52 o 
  10   4   8     3113.31     3054.75     57.38 o 
  11   4   8      223.20      222.83     11.90 o 
  12   4   8      246.21      279.92     13.82 o 
  13   4   8       98.47       92.96      9.66 o 
  14   4   8      584.62      634.46     24.65 o 
 -15   5   8      755.15      817.71     50.10 o 
 -14   5   8     2564.13     2579.71     45.61 o 
 -13   5   8     5328.43     5226.01     69.31 o 
 -12   5   8      285.61      293.93     14.14 o 
 -11   5   8     4336.57     4224.38     57.45 o 
 -10   5   8        2.30        8.79      4.68 o 
  -9   5   8     1287.76     1265.00     22.85 o 
  -8   5   8      376.73      376.05     14.74 o 
  -7   5   8     5786.01     5633.10     70.34 o 
  -6   5   8    11270.03    11468.52     89.57 o 
  -5   5   8     1437.44     1400.86     18.79 o 
  -4   5   8     3728.44     3914.20     35.66 o 
  -3   5   8        6.46       15.04      2.90 o 
  -2   5   8      121.39      146.39      5.02 o 
  -1   5   8     1573.12     1528.15     16.29 o 
   0   5   8     4433.25     4403.50     33.80 o 
   1   5   8    12710.26    13033.88     82.80 o 
   2   5   8       56.00       51.02      3.84 o 
   3   5   8     3524.64     3635.48     32.15 o 
   4   5   8     2572.46     2506.50     24.95 o 
   5   5   8      688.76      707.86     13.32 o 
   6   5   8     3576.28     3574.97     40.45 o 
   7   5   8     1226.13     1188.98     25.42 o 
   8   5   8     9725.04     9489.69     98.57 o 
   9   5   8      157.09      157.60      9.96 o 
  10   5   8     4127.58     3953.47     54.38 o 
  11   5   8      156.56      162.13     12.28 o 
  12   5   8     1769.74     1720.15     34.38 o 
  13   5   8     2056.51     2083.25     39.51 o 
  14   5   8      215.23      222.83     27.88 o 
 -14   6   8      482.87      541.37     42.02 o 
 -13   6   8      148.48      168.03     12.56 o 
 -12   6   8     1023.17      976.38     25.90 o 
 -11   6   8      100.75       94.89      9.68 o 
 -10   6   8      557.70      489.72     20.76 o 
  -9   6   8     2265.88     2237.52     37.12 o 
  -8   6   8      365.36      419.14     14.73 o 
  -7   6   8     1727.62     1722.14     30.19 o 
  -6   6   8     1913.23     1992.56     25.02 o 
  -5   6   8        7.28       12.52      3.11 o 
  -4   6   8      144.12      174.27      6.44 o 
  -3   6   8      261.91      279.79      9.72 o 
  -2   6   8      230.29      235.24      8.25 o 
  -1   6   8      458.04      470.87      8.70 o 
   0   6   8      138.34      157.23      5.42 o 
   1   6   8      598.12      664.07     10.45 o 
   2   6   8      505.13      499.23      9.88 o 
   3   6   8      446.34      533.39     10.27 o 
   4   6   8     2175.57     2078.63     24.81 o 
   5   6   8       11.13        9.97      4.61 o 
   6   6   8     2758.12     2713.61     39.79 o 
   7   6   8      301.71      300.24     12.63 o 
   8   6   8     1108.26     1034.95     28.46 o 
   9   6   8        1.32       -1.25      4.01 o 
  10   6   8      140.37      152.72     10.52 o 
  11   6   8      820.22      823.04     23.26 o 
  12   6   8      583.30      597.93     20.27 o 
  13   6   8     1267.73     1315.46     31.16 o 
  14   6   8      844.07      864.57     53.33 o 
 -13   7   8     1089.99     1045.81     27.93 o 
 -12   7   8      542.53      556.75     20.09 o 
 -11   7   8     1281.09     1217.58     31.61 o 
 -10   7   8     1699.66     1644.97     32.60 o 
  -9   7   8      138.65      149.60     10.14 o 
  -8   7   8     1981.93     1895.98     33.39 o 
  -7   7   8      919.62      941.84     22.01 o 
  -6   7   8     9968.70     9737.04     88.26 o 
  -5   7   8       21.19       19.24      4.37 o 
  -4   7   8     6917.08     6992.61     55.23 o 
  -3   7   8     2113.94     2111.31     23.41 o 
  -2   7   8     1451.30     1489.56     17.15 o 
  -1   7   8      292.14      274.52      7.16 o 
   0   7   8     5667.35     5666.71     42.82 o 
   1   7   8     4677.45     4718.30     40.09 o 
   2   7   8      187.49      206.53      8.55 o 
   3   7   8     6917.46     6897.84     59.24 o 
   4   7   8      717.57      682.46     15.28 o 
   5   7   8     4269.02     4039.58     51.72 o 
   6   7   8       18.01       27.88      5.54 o 
   7   7   8     3394.33     3277.27     46.85 o 
   8   7   8      269.11      280.75     12.98 o 
   9   7   8       80.80       93.05      8.92 o 
  10   7   8       40.52       25.92     11.31 o 
  11   7   8      434.79      433.11     17.40 o 
  12   7   8       26.21       19.66      6.82 o 
  13   7   8     2603.32     2637.09     83.23 o 
 -12   8   8        5.40       -3.52      5.16 o 
 -11   8   8      253.73      249.09     14.00 o 
 -10   8   8       76.07       97.22      9.25 o 
  -9   8   8      295.53      315.92     14.29 o 
  -8   8   8      324.43      365.41     14.73 o 
  -7   8   8     2178.45     2187.81     36.43 o 
  -6   8   8     3798.01     3821.70     59.05 o 
  -5   8   8      431.66      429.95     12.92 o 
  -4   8   8    10419.71    10437.51     92.32 o 
  -3   8   8     5576.17     5635.25     51.65 o 
  -2   8   8     1744.81     1743.90     34.88 o 
  -1   8   8     6205.49     6269.89     50.71 o 
   0   8   8      500.82      529.37     10.99 o 
   1   8   8     4007.92     4012.89     36.57 o 
   2   8   8     3892.31     4003.41     40.19 o 
   3   8   8     9264.66     9065.59     82.57 o 
   4   8   8      210.80      209.48     11.70 o 
   5   8   8      541.43      513.68     21.05 o 
   6   8   8     2960.81     2849.19     42.84 o 
   7   8   8      389.54      363.10     15.98 o 
   8   8   8      747.83      728.86     21.05 o 
   9   8   8      892.91      899.86     25.58 o 
  10   8   8     2147.17     2092.19     39.03 o 
  11   8   8       50.76       64.52      9.13 o 
  12   8   8      284.16      283.25     17.88 o 
 -12   9   8        1.05       -3.23     12.12 o 
 -11   9   8        8.99        5.54      6.15 o 
 -10   9   8      151.03      146.31     11.51 o 
  -9   9   8     1152.44     1177.80     27.76 o 
  -8   9   8       20.19       28.74      6.41 o 
  -7   9   8     1521.66     1647.39     31.77 o 
  -6   9   8      191.47      229.21     10.23 o 
  -5   9   8        5.38        3.00      4.54 o 
  -4   9   8       27.80       26.98      5.42 o 
  -3   9   8        1.18        8.23      4.61 o 
  -2   9   8     2114.13     2123.25     30.12 o 
  -1   9   8       37.85       47.73      4.98 o 
   0   9   8      643.94      651.90     14.08 o 
   1   9   8      148.89      174.74      7.95 o 
   2   9   8     3845.23     3941.14     45.01 o 
   3   9   8     2464.53     2506.58     33.90 o 
   4   9   8      388.32      390.94     12.72 o 
   5   9   8      185.81      182.47      9.47 o 
   6   9   8       10.69       27.11      6.04 o 
   7   9   8     4245.27     4242.05     59.25 o 
   8   9   8     1214.14     1191.37     27.92 o 
   9   9   8     1096.59     1102.46     27.55 o 
  10   9   8      722.21      755.73     23.41 o 
  11   9   8     1424.99     1369.18     32.41 o 
 -11  10   8     1539.62     1457.65     65.45 o 
 -10  10   8       58.25       67.32      9.10 o 
  -9  10   8    10183.06    10376.01    199.67 o 
  -8  10   8     1759.19     1729.76     40.26 o 
  -7  10   8     1244.17     1296.48     33.74 o 
  -6  10   8      137.25      132.87     10.08 o 
  -5  10   8       60.67       60.57      7.60 o 
  -4  10   8      476.47      507.32     16.91 o 
  -3  10   8      896.72      904.70     22.11 o 
  -2  10   8     6219.36     6176.94     79.86 o 
  -1  10   8     6063.38     6089.70     60.47 o 
   0  10   8     1484.83     1505.28     22.89 o 
   1  10   8     2014.03     1919.68     33.17 o 
   2  10   8        0.08       -3.72      3.85 o 
   3  10   8      466.15      408.16     15.33 o 
   4  10   8      784.64      777.82     22.74 o 
   5  10   8      794.83      780.18     18.88 o 
   6  10   8     3885.55     3770.67     54.01 o 
   7  10   8       51.69       47.73      7.34 o 
   8  10   8     3663.92     3521.91     53.44 o 
   9  10   8      274.47      272.36     15.02 o 
  10  10   8     1575.56     1507.28     47.13 o 
  -9  11   8      138.32       97.57     15.39 o 
  -8  11   8     1235.53     1220.72     34.66 o 
  -7  11   8      387.95      436.58     20.36 o 
  -6  11   8     1431.37     1507.23     31.39 o 
  -5  11   8      119.37      139.64     10.78 o 
  -4  11   8      449.07      527.94     17.96 o 
  -3  11   8      805.97      798.98     21.60 o 
  -2  11   8     1128.48     1155.47     26.71 o 
  -1  11   8        3.66        8.03      5.12 o 
   0  11   8       16.92       27.15      5.47 o 
   1  11   8      766.26      748.06     20.97 o 
   2  11   8      608.44      632.87     19.39 o 
   3  11   8      858.21      875.16     30.65 o 
   4  11   8       38.33       31.96      6.74 o 
   5  11   8     1062.10     1084.16     31.37 o 
   6  11   8       98.05      127.12     12.75 o 
   7  11   8      144.42      131.44     13.46 o 
   8  11   8       33.07       21.63      8.30 o 
   9  11   8       37.69       48.48     16.97 o 
  -7  12   8      791.44      822.26     28.59 o 
  -6  12   8        5.04        8.65      6.45 o 
  -5  12   8      723.60      767.59     22.92 o 
  -4  12   8     1912.65     1941.04     36.74 o 
  -3  12   8      470.51      518.40     18.37 o 
  -2  12   8     1557.26     1592.74     37.13 o 
  -1  12   8     2395.10     2368.70     52.28 o 
   0  12   8      196.76      171.55     17.03 o 
   1  12   8       26.02       23.88      6.40 o 
   2  12   8       10.56       17.50      6.36 o 
   3  12   8      715.00      663.86     20.92 o 
   4  12   8     1718.33     1721.87     34.91 o 
   5  12   8      661.83      704.19     32.51 o 
   6  12   8     3623.27     3670.78     68.95 o 
  -6  13   8     1278.09     1347.76     63.02 o 
  -5  13   8       92.91       94.71     12.24 o 
  -4  13   8     2205.01     2229.76     41.10 o 
  -3  13   8        9.85        8.19      7.83 o 
  -2  13   8      837.41      788.03     26.89 o 
  -1  13   8        1.86        5.64      9.72 o 
   0  13   8       15.66        2.64      8.89 o 
   1  13   8      556.19      602.10     23.47 o 
   2  13   8      522.70      582.19     23.63 o 
   3  13   8     2873.38     3061.93     49.97 o 
   4  13   8     2132.80     2164.79     47.40 o 
   5  13   8     2556.20     2352.93     90.50 o 
  -2  14   8      459.00      478.34     37.17 o 
 -15   1   9     2824.77     2958.35    195.54 o 
 -14   1   9      970.33      941.88     25.74 o 
 -13   1   9      942.93      897.62     24.22 o 
 -12   1   9       83.58       78.07      7.43 o 
 -11   1   9        0.15       -2.05      5.94 o 
 -10   1   9     2150.69     2144.80     31.44 o 
  -9   1   9     7130.62     6707.62     60.43 o 
  -8   1   9     4807.77     4667.77     45.30 o 
  -7   1   9     9640.41     9444.53     93.59 o 
  -6   1   9     2186.25     2079.54     25.17 o 
  -5   1   9     1959.70     2023.00     23.98 o 
  -4   1   9      575.81      544.00     10.97 o 
  -3   1   9    13918.56    14209.73     95.14 o 
  -2   1   9     9559.26     9392.46     60.74 o 
  -1   1   9    11779.69    11720.80     73.87 o 
   0   1   9    12484.35    12272.66     76.79 o 
   1   1   9      222.13      200.20      6.55 o 
   2   1   9     3048.00     3107.95     30.85 o 
   3   1   9      738.46      782.33     13.38 o 
   4   1   9     6836.43     6961.32     58.17 o 
   5   1   9     8826.74     8599.32     69.77 o 
   6   1   9     1272.81     1251.69     18.83 o 
   7   1   9     2706.89     2822.97     31.71 o 
   8   1   9      111.46      125.25      6.78 o 
   9   1   9        8.76       14.13      3.66 o 
  10   1   9      110.11      122.24      7.92 o 
  11   1   9      358.21      382.15     13.20 o 
  12   1   9     6967.24     7181.53     86.54 o 
  13   1   9       31.17       28.64      6.86 o 
  14   1   9     3758.16     3990.62     72.31 o 
  15   1   9      489.90      555.91     41.21 o 
 -15   2   9      615.84      518.74     40.40 o 
 -14   2   9        0.70        0.17      5.40 o 
 -13   2   9      164.26      149.13      9.79 o 
 -12   2   9     1612.39     1532.92     27.73 o 
 -11   2   9     3598.46     3614.74     50.19 o 
 -10   2   9     1106.19     1009.09     28.92 o 
  -9   2   9     1408.11     1432.53     21.81 o 
  -8   2   9     1762.53     1727.34     23.73 o 
  -7   2   9       73.11       75.88      5.72 o 
  -6   2   9     1591.43     1565.21     21.11 o 
  -5   2   9     1299.48     1277.25     18.23 o 
  -4   2   9     2888.56     2814.71     29.30 o 
  -3   2   9     2849.75     2802.91     25.84 o 
  -2   2   9     5002.12     5004.75     36.06 o 
  -1   2   9     6279.01     6470.23     44.34 o 
   0   2   9     1558.86     1606.66     16.57 o 
   1   2   9     6668.91     6616.56     49.27 o 
   2   2   9      303.20      340.95      9.40 o 
   3   2   9        0.48        4.01      3.19 o 
   4   2   9      221.21      210.80      7.33 o 
   5   2   9      785.81      814.83     14.41 o 
   6   2   9      390.41      433.64     14.47 o 
   7   2   9     2528.43     2569.86     29.90 o 
   8   2   9      406.23      419.90     11.27 o 
   9   2   9     3128.55     3158.39     39.79 o 
  10   2   9     1921.44     1880.39     29.67 o 
  11   2   9        7.91       14.77      4.73 o 
  12   2   9     2473.30     2529.05     37.32 o 
  13   2   9      444.20      449.07     17.44 o 
  14   2   9      710.92      729.82     26.57 o 
 -14   3   9     1177.13     1127.15     25.16 o 
 -13   3   9        6.71       11.70      5.17 o 
 -12   3   9      810.66      751.72     19.27 o 
 -11   3   9     1279.31     1256.59     24.28 o 
 -10   3   9     5184.40     5033.80     55.69 o 
  -9   3   9      112.38      121.42      7.99 o 
  -8   3   9      702.42      714.61     14.58 o 
  -7   3   9     1924.27     1883.09     25.42 o 
  -6   3   9      281.61      268.58      8.53 o 
  -5   3   9       40.97       29.98      6.46 o 
  -4   3   9     2368.51     2407.85     26.80 o 
  -3   3   9     1885.04     1970.52     20.68 o 
  -2   3   9     3116.34     2970.58     26.98 o 
  -1   3   9      798.91      806.45     10.60 o 
   0   3   9    16112.03    16180.73     99.67 o 
   1   3   9     1093.86     1127.43     14.30 o 
   2   3   9      550.13      612.84     15.60 o 
   3   3   9        5.05       11.61      2.75 o 
   4   3   9     1491.09     1532.66     20.39 o 
   5   3   9     3015.11     2978.71     33.49 o 
   6   3   9     1613.47     1571.60     21.57 o 
   7   3   9     8899.38     8793.12     73.25 o 
   8   3   9      140.08      159.23      8.49 o 
   9   3   9     2970.58     2981.40     51.08 o 
  10   3   9       17.95       13.49      4.63 o 
  11   3   9     1499.11     1482.47     26.71 o 
  12   3   9      168.22      156.57     12.66 o 
  13   3   9      145.72      125.95     12.20 o 
  14   3   9       59.22       62.49     10.39 o 
 -14   4   9      581.55      592.67     20.97 o 
 -13   4   9     1036.46      997.79     26.23 o 
 -12   4   9     4560.72     4520.58     54.58 o 
 -11   4   9      341.69      359.09     13.94 o 
 -10   4   9     6774.82     6582.38     67.95 o 
  -9   4   9      126.97      162.97      9.96 o 
  -8   4   9     1229.40     1251.68     25.93 o 
  -7   4   9      306.33      326.40     10.91 o 
  -6   4   9       42.28       62.54      5.48 o 
  -5   4   9     1992.53     1955.40     24.14 o 
  -4   4   9        1.52        9.46      3.83 o 
  -3   4   9     4353.15     4322.71     36.66 o 
  -2   4   9      991.05      996.46     13.83 o 
  -1   4   9     1993.56     2023.00     19.31 o 
   0   4   9    13833.48    14041.77     88.41 o 
   1   4   9     1930.65     1860.98     21.01 o 
   2   4   9     7753.66     7627.21     56.79 o 
   3   4   9     2615.64     2526.93     27.87 o 
   4   4   9      536.03      585.45     14.45 o 
   5   4   9      468.44      488.12     11.20 o 
   6   4   9     5038.01     5102.57     47.59 o 
   7   4   9    14440.03    14137.34    138.21 o 
   8   4   9        8.99       15.89      4.19 o 
   9   4   9    12543.57    12356.66    123.72 o 
  10   4   9     2846.30     2741.34     43.19 o 
  11   4   9      932.71      948.14     24.22 o 
  12   4   9        4.09        5.75      5.31 o 
  13   4   9     1637.26     1614.06     67.15 o 
 -14   5   9       11.25        4.85     12.93 o 
 -13   5   9      905.54      819.31     24.22 o 
 -12   5   9       19.67       19.26      6.57 o 
 -11   5   9     1026.95      980.81     28.34 o 
 -10   5   9      432.39      443.53     16.19 o 
  -9   5   9      196.69      204.78      9.78 o 
  -8   5   9      312.49      331.08     13.07 o 
  -7   5   9      177.82      188.44      8.90 o 
  -6   5   9      245.87      262.21      8.88 o 
  -5   5   9      105.05      117.44      6.30 o 
  -4   5   9     1911.25     1924.96     21.72 o 
  -3   5   9      156.77      155.29      6.07 o 
  -2   5   9     1120.90     1129.59     15.37 o 
  -1   5   9       18.56       15.46      2.59 o 
   0   5   9      233.14      257.21      6.57 o 
   1   5   9     4843.45     4700.08     39.18 o 
   2   5   9        1.20       10.86      3.79 o 
   3   5   9      783.80      803.92     14.21 o 
   4   5   9      787.44      778.98     14.25 o 
   5   5   9      943.46      922.33     15.92 o 
   6   5   9     6942.25     6771.18     65.84 o 
   7   5   9      235.28      233.61     11.41 o 
   8   5   9       69.16       62.13      7.93 o 
   9   5   9      232.62      244.51     12.48 o 
  10   5   9     1769.53     1797.29     34.27 o 
  11   5   9       65.69       49.06      7.62 o 
  12   5   9       56.71       50.91      8.09 o 
  13   5   9     1163.15     1174.03     29.36 o 
  14   5   9       33.10       25.86     16.16 o 
 -13   6   9     1253.54     1180.08     40.59 o 
 -12   6   9     6522.63     6339.18     79.31 o 
 -11   6   9      354.89      349.11     19.94 o 
 -10   6   9       59.87       51.42      7.75 o 
  -9   6   9       40.82       42.92      6.54 o 
  -8   6   9       37.28       38.05      6.25 o 
  -7   6   9     1420.67     1477.45     24.56 o 
  -6   6   9      742.72      786.37     16.86 o 
  -5   6   9    19599.94    19795.26    145.11 o 
  -4   6   9     1206.84     1196.21     16.84 o 
  -3   6   9     2961.72     3025.48     29.63 o 
  -2   6   9       40.28       43.84      4.30 o 
  -1   6   9      329.93      289.26      7.14 o 
   0   6   9      253.72      306.09      7.47 o 
   1   6   9      296.88      273.95      7.76 o 
   2   6   9    16057.75    15959.98    109.03 o 
   3   6   9     2846.17     2975.78     32.06 o 
   4   6   9     3814.37     3674.07     41.64 o 
   5   6   9      106.72      118.65      8.35 o 
   6   6   9       29.31        8.18      4.58 o 
   7   6   9      612.23      528.51     16.62 o 
   8   6   9      261.45      277.91     12.72 o 
   9   6   9     5623.61     5365.28     67.41 o 
  10   6   9     4591.73     4551.94     61.73 o 
  11   6   9      865.09      907.98     24.83 o 
  12   6   9     3388.27     3242.91     54.93 o 
  13   6   9       56.94       14.54     13.74 o 
 -12   7   9     3790.14     3933.55     60.53 o 
 -11   7   9      245.95      242.37     13.89 o 
 -10   7   9     1465.24     1394.21     30.15 o 
  -9   7   9        1.75        1.88      4.37 o 
  -8   7   9      121.50      147.05      9.98 o 
  -7   7   9     1785.65     1824.94     32.47 o 
  -6   7   9       65.07       92.85      8.40 o 
  -5   7   9     6658.94     6831.00     66.18 o 
  -4   7   9       53.12       55.74      4.74 o 
  -3   7   9     2111.63     2162.37     24.38 o 
  -2   7   9      138.03      144.01      6.22 o 
  -1   7   9      311.10      319.99      7.85 o 
   0   7   9     1414.99     1386.12     20.75 o 
   1   7   9      586.28      565.82     12.38 o 
   2   7   9     5080.36     5027.60     46.92 o 
   3   7   9      722.80      671.56     13.73 o 
   4   7   9     3761.73     3612.36     47.95 o 
   5   7   9      512.89      494.54     15.80 o 
   6   7   9        5.58        7.78      4.42 o 
   7   7   9       96.58       84.27     10.22 o 
   8   7   9      583.47      571.24     18.40 o 
   9   7   9     2520.44     2500.32     42.24 o 
  10   7   9      581.11      604.55     20.15 o 
  11   7   9     2885.60     2861.48     48.02 o 
  12   7   9      444.11      434.64     18.44 o 
 -12   8   9      425.79      408.05     35.55 o 
 -11   8   9       97.19       70.04      9.41 o 
 -10   8   9      204.93      220.77     12.99 o 
  -9   8   9      521.16      459.26     17.37 o 
  -8   8   9       77.21       82.52      8.78 o 
  -7   8   9     1302.70     1211.93     26.46 o 
  -6   8   9      105.20      110.19     10.82 o 
  -5   8   9     4523.62     4591.38     50.58 o 
  -4   8   9      178.73      191.96      9.16 o 
  -3   8   9     1116.80     1152.45     18.88 o 
  -2   8   9      213.99      204.65      8.99 o 
  -1   8   9      534.18      553.79     12.63 o 
   0   8   9       36.09       40.18      4.64 o 
   1   8   9        5.56       10.88      3.58 o 
   2   8   9     2648.99     2614.95     30.76 o 
   3   8   9     1192.16     1250.83     22.16 o 
   4   8   9      984.41      916.33     21.76 o 
   5   8   9       24.54       29.55      5.83 o 
   6   8   9     1348.48     1343.43     30.21 o 
   7   8   9       12.04        8.71      4.95 o 
   8   8   9       51.91       37.03      6.73 o 
   9   8   9      137.02      141.25     10.93 o 
  10   8   9     3006.33     3000.19     49.19 o 
  11   8   9      114.63      116.08     11.06 o 
 -11   9   9       27.76        8.83      8.51 o 
 -10   9   9     5235.64     5262.80     70.35 o 
  -9   9   9     1554.27     1550.71     32.80 o 
  -8   9   9     1959.43     1922.17     36.10 o 
  -7   9   9     4541.66     4499.84     59.65 o 
  -6   9   9       33.25       39.23      6.70 o 
  -5   9   9     3278.79     3327.16     46.91 o 
  -4   9   9      278.15      267.87     18.08 o 
  -3   9   9     8223.20     8205.29     87.21 o 
  -2   9   9     3681.65     3688.36     43.62 o 
  -1   9   9     4515.41     4577.43     50.17 o 
   0   9   9     4857.28     4863.10     52.34 o 
   1   9   9      229.04      216.32      9.72 o 
   2   9   9     2299.13     2226.46     34.06 o 
   3   9   9       34.62       33.82      5.16 o 
   4   9   9     1951.69     1929.25     34.10 o 
   5   9   9      656.25      633.23     18.91 o 
   6   9   9       17.03       24.91      6.07 o 
   7   9   9     1796.58     1710.38     33.77 o 
   8   9   9      527.94      582.55     21.45 o 
   9   9   9     1984.51     1971.46     38.49 o 
  10   9   9      137.59      142.90     11.75 o 
 -10  10   9        7.88       15.35     13.74 o 
  -9  10   9      983.14     1083.51     38.65 o 
  -8  10   9      109.87       98.35     12.11 o 
  -7  10   9      696.97      715.75     25.30 o 
  -6  10   9       53.29       52.15      8.99 o 
  -5  10   9       83.31       69.20      7.96 o 
  -4  10   9      277.35      271.73     16.56 o 
  -3  10   9     1256.80     1270.60     26.73 o 
  -2  10   9       82.53      102.35      9.91 o 
  -1  10   9      336.75      351.93     12.53 o 
   0  10   9      369.96      379.72     12.79 o 
   1  10   9       16.95       14.34      5.32 o 
   2  10   9       43.21       56.26      8.51 o 
   3  10   9     1044.05     1096.57     25.20 o 
   4  10   9       12.16       14.62      6.50 o 
   5  10   9      494.34      499.74     22.04 o 
   6  10   9        0.68       -1.65      4.82 o 
   7  10   9       17.83       31.46      9.45 o 
   8  10   9        8.06        8.75      5.75 o 
   9  10   9        7.65        9.74      8.86 o 
  -8  11   9     3111.07     3110.22     58.87 o 
  -7  11   9     1164.98     1208.63     34.01 o 
  -6  11   9       15.52       23.47     15.80 o 
  -5  11   9        4.08        9.37      6.41 o 
  -4  11   9       56.19       49.77      7.63 o 
  -3  11   9     1616.09     1609.33     31.79 o 
  -2  11   9     3851.37     3792.42     52.69 o 
  -1  11   9     1573.59     1545.04     43.71 o 
   0  11   9     3807.12     3779.62     76.88 o 
   1  11   9        2.69        1.62      5.04 o 
   2  11   9      279.47      292.78     14.81 o 
   3  11   9       90.63       79.09      8.97 o 
   4  11   9     2080.67     2108.45     45.02 o 
   5  11   9     4507.62     4299.79     70.52 o 
   6  11   9     1202.04     1218.15     34.58 o 
   7  11   9     5246.26     5061.15     80.55 o 
   9  11   9     1670.74     1683.09     71.10 o 
  -7  12   9     1208.39     1223.33     59.79 o 
  -6  12   9      101.74      123.24     15.14 o 
  -5  12   9      100.28       69.90      8.87 o 
  -4  12   9      176.02      202.15     12.52 o 
  -3  12   9      736.69      711.76     21.60 o 
  -2  12   9      618.50      683.33     30.27 o 
  -1  12   9      687.92      714.79     31.13 o 
   0  12   9     3152.20     3218.89     70.25 o 
   1  12   9      301.53      300.46     16.48 o 
   2  12   9      264.17      243.58     13.71 o 
   3  12   9      523.20      530.35     19.83 o 
   4  12   9      703.54      708.58     26.42 o 
   5  12   9     1268.26     1377.80     37.23 o 
   6  12   9     3120.71     2982.37     98.58 o 
  -5  13   9     1326.16     1325.95     62.22 o 
  -4  13   9       10.11        2.85      6.53 o 
  -3  13   9      236.24      225.37     15.70 o 
  -2  13   9      213.03      196.56     18.75 o 
  -1  13   9       65.70       45.18     15.76 o 
   0  13   9        5.99       11.03     11.31 o 
   1  13   9       93.40       92.92     21.01 o 
   2  13   9      481.31      539.10     28.24 o 
   3  13   9        2.66        3.55      9.41 o 
   4  13   9     1737.89     1741.26     75.95 o 
 -14   0  10     2298.11     2243.61     59.12 o 
 -13   0  10     2982.79     2861.94     88.07 o 
 -12   0  10      699.35      678.27     28.81 o 
 -11   0  10       20.41       16.55      6.03 o 
 -10   0  10      460.38      445.15     17.69 o 
  -9   0  10     4729.52     4733.38     67.44 o 
  -8   0  10     4454.87     4453.36     63.32 o 
  -7   0  10     6289.51     6134.12     78.55 o 
  -6   0  10    17353.73    17633.97    184.70 o 
  -5   0  10       48.91       63.56      7.11 o 
  -4   0  10    11889.89    11810.96    128.28 o 
  -3   0  10       42.23       64.69      9.51 o 
  -2   0  10     3133.24     3063.73     43.14 o 
  -1   0  10     1773.52     1887.52     25.03 o 
   0   0  10       10.42        6.95      4.27 o 
   1   0  10     4085.71     4013.43     53.18 o 
   2   0  10      264.29      272.21     13.92 o 
   3   0  10     2242.49     2242.70     40.46 o 
   4   0  10     2195.54     2271.37     49.72 o 
   5   0  10        3.07        5.31      3.98 o 
   6   0  10      668.78      685.62     19.75 o 
   7   0  10      253.01      250.57     12.73 o 
   8   0  10      802.54      758.89     21.93 o 
   9   0  10       16.23       11.52      5.27 o 
  10   0  10     1575.96     1586.10     34.66 o 
  11   0  10     7982.49     7890.73    241.60 o 
  12   0  10     2299.30     2230.01     55.69 o 
  13   0  10    12666.63    12639.06    186.24 o 
  14   0  10      210.23      216.55     29.09 o 
 -14   1  10       51.16       59.28     10.82 o 
 -13   1  10     1064.67     1070.78     27.03 o 
 -12   1  10      581.62      605.81     19.53 o 
 -11   1  10       15.22        8.01      4.37 o 
 -10   1  10      930.66      939.18     18.18 o 
  -9   1  10      439.45      436.29     17.22 o 
  -8   1  10      456.23      446.57     11.77 o 
  -7   1  10     5561.04     5356.88     50.13 o 
  -6   1  10     2848.19     2856.72     31.63 o 
  -5   1  10       34.74       42.95      4.36 o 
  -4   1  10      255.78      283.44      8.36 o 
  -3   1  10     2800.77     2861.31     29.68 o 
  -2   1  10        3.03        4.15      2.00 o 
  -1   1  10      918.97      907.75     11.34 o 
   0   1  10    10893.76    10693.31     81.85 o 
   1   1  10        0.96        2.31      2.39 o 
   2   1  10     5933.42     5780.13     50.28 o 
   3   1  10      683.25      685.68     13.06 o 
   4   1  10     1015.21     1056.56     15.46 o 
   5   1  10     1827.90     1811.27     23.67 o 
   6   1  10     1095.55     1106.54     18.11 o 
   7   1  10      318.28      323.70     10.10 o 
   8   1  10      566.45      566.15     16.44 o 
   9   1  10      158.21      166.93      9.46 o 
  10   1  10       21.79       21.47      4.95 o 
  11   1  10      497.25      518.05     15.74 o 
  12   1  10      877.90      864.64     23.62 o 
  13   1  10      689.23      723.26     26.24 o 
  14   1  10       48.88       46.46     12.57 o 
 -15   2  10      482.93      456.53     38.78 o 
 -14   2  10      105.76       87.56     10.18 o 
 -13   2  10      628.42      642.85     18.63 o 
 -12   2  10      233.79      230.03     15.08 o 
 -11   2  10     1526.63     1546.33     27.57 o 
 -10   2  10      809.34      813.65     18.97 o 
  -9   2  10     3685.16     3559.56     39.29 o 
  -8   2  10     1638.89     1626.85     23.53 o 
  -7   2  10      454.17      399.32     11.83 o 
  -6   2  10     2125.92     2145.66     26.43 o 
  -5   2  10     1109.04     1024.53     16.57 o 
  -4   2  10     2953.96     2857.86     32.95 o 
  -3   2  10      133.51      149.66      7.67 o 
  -2   2  10     3292.95     3229.80     29.03 o 
  -1   2  10     6388.46     6666.79     46.36 o 
   0   2  10     5119.75     5059.47     44.65 o 
   1   2  10     2560.16     2560.12     32.46 o 
   2   2  10     4173.96     4140.84     39.33 o 
   3   2  10     4052.00     3931.23     56.13 o 
   4   2  10      839.48      871.02     16.65 o 
   5   2  10     8315.98     8081.77    103.47 o 
   6   2  10     6327.72     6185.08     59.65 o 
   7   2  10      657.35      678.93     14.45 o 
   8   2  10      694.08      688.80     14.92 o 
   9   2  10     2038.29     2084.20     36.88 o 
  10   2  10      508.47      518.50     15.39 o 
  11   2  10      209.87      217.66     10.66 o 
  12   2  10     3241.11     3252.67     49.67 o 
  13   2  10     1518.87     1524.61     38.23 o 
 -14   3  10       90.72      103.74     12.58 o 
 -13   3  10     1038.16     1036.46     23.79 o 
 -12   3  10       54.95       49.73      6.91 o 
 -11   3  10     2260.02     2212.84     34.08 o 
 -10   3  10     1049.37     1045.96     21.80 o 
  -9   3  10      977.88      959.59     20.14 o 
  -8   3  10     1195.87     1149.59     19.34 o 
  -7   3  10     1805.93     1712.56     23.66 o 
  -6   3  10     1344.07     1359.58     20.23 o 
  -5   3  10       20.34       28.01      3.80 o 
  -4   3  10     1258.01     1292.66     18.81 o 
  -3   3  10     8835.68     8846.22     70.89 o 
  -2   3  10      778.64      769.74     12.05 o 
  -1   3  10     6572.36     6535.11     49.96 o 
   0   3  10     4499.15     4479.01     37.24 o 
   1   3  10     3837.57     3813.53     36.79 o 
   2   3  10      428.30      430.63     10.21 o 
   3   3  10     1757.01     1817.12     23.12 o 
   4   3  10     4188.82     4071.06     40.13 o 
   5   3  10      120.64      114.23      6.41 o 
   6   3  10     9016.73     8991.52     82.57 o 
   7   3  10      104.56      108.79      6.85 o 
   8   3  10     8200.48     8329.36     79.78 o 
   9   3  10       32.66       28.33      5.33 o 
  10   3  10      953.85      929.95     20.75 o 
  11   3  10       56.52       47.17      7.34 o 
  12   3  10        0.07       -2.57      4.89 o 
  13   3  10     1172.79     1207.48     34.03 o 
 -14   4  10      308.87      340.17     33.94 o 
 -13   4  10     1081.75     1118.36     39.42 o 
 -12   4  10      174.10      173.08     10.63 o 
 -11   4  10     1643.90     1699.02     29.66 o 
 -10   4  10     1548.07     1591.44     30.90 o 
  -9   4  10      984.60     1015.14     22.68 o 
  -8   4  10      840.89      868.98     19.11 o 
  -7   4  10      389.78      345.70     10.32 o 
  -6   4  10       70.48       70.46      5.65 o 
  -5   4  10     1621.14     1553.32     21.61 o 
  -4   4  10     1824.81     1821.39     30.78 o 
  -3   4  10      147.05      141.56      5.88 o 
  -2   4  10     3392.67     3292.49     30.43 o 
  -1   4  10      251.29      264.41      8.09 o 
   0   4  10      358.51      328.82      8.11 o 
   1   4  10      148.70      144.97      6.46 o 
   2   4  10     2522.81     2338.58     26.99 o 
   3   4  10      735.20      709.83     19.69 o 
   4   4  10       69.08       83.65      5.61 o 
   5   4  10      636.94      630.82     13.37 o 
   6   4  10        1.59        5.20      3.18 o 
   7   4  10      453.25      463.03     13.62 o 
   8   4  10      273.59      272.44     11.08 o 
   9   4  10      163.18      175.84     10.99 o 
  10   4  10     2080.53     2015.66     36.74 o 
  11   4  10       15.80       15.15      5.57 o 
  12   4  10      565.42      579.93     21.06 o 
  13   4  10       17.32       18.52      6.62 o 
 -13   5  10     1423.75     1430.02     32.89 o 
 -12   5  10      234.61      219.51     13.41 o 
 -11   5  10     4359.20     4297.55     59.84 o 
 -10   5  10      240.22      249.25     12.82 o 
  -9   5  10      741.23      753.25     18.26 o 
  -8   5  10      487.01      503.05     14.42 o 
  -7   5  10      440.74      492.88     13.82 o 
  -6   5  10     6747.65     6614.68     59.20 o 
  -5   5  10      356.99      356.01     10.32 o 
  -4   5  10     6734.39     6778.78     59.02 o 
  -3   5  10     4947.34     4917.14     41.89 o 
  -2   5  10       25.92       32.13      3.70 o 
  -1   5  10     2363.85     2360.34     39.71 o 
   0   5  10      665.24      675.03     11.82 o 
   1   5  10    10711.94    10423.22     82.39 o 
   2   5  10      459.32      474.27     11.27 o 
   3   5  10    14673.57    14227.19    108.30 o 
   4   5  10     7401.96     7171.58     62.12 o 
   5   5  10     3126.63     3015.27     33.72 o 
   6   5  10     3963.87     3775.66     50.39 o 
   7   5  10      295.15      287.79     12.79 o 
   8   5  10     5812.46     5558.61     68.29 o 
   9   5  10     1284.24     1237.71     27.81 o 
  10   5  10     3203.85     3133.70     48.63 o 
  11   5  10      931.62      918.19     35.80 o 
  12   5  10      349.49      345.67     16.44 o 
  13   5  10      263.49      279.57     32.32 o 
 -13   6  10      138.71      168.87     25.86 o 
 -12   6  10      216.95      209.73     13.60 o 
 -11   6  10        2.48       -1.36      5.10 o 
 -10   6  10        1.32       -0.13      4.92 o 
  -9   6  10      104.71      109.24     10.38 o 
  -8   6  10      309.71      359.59     14.33 o 
  -7   6  10       51.45       50.52      5.96 o 
  -6   6  10      330.93      325.82     12.50 o 
  -5   6  10        8.88       11.26      3.60 o 
  -4   6  10       32.90       30.67      5.18 o 
  -3   6  10      332.92      319.87      8.81 o 
  -2   6  10      418.86      419.37      9.84 o 
  -1   6  10     1300.67     1258.21     18.93 o 
   0   6  10      815.07      825.91     13.65 o 
   1   6  10     1912.18     1889.63     21.99 o 
   2   6  10      367.21      337.02      9.89 o 
   3   6  10     3979.87     4021.91     40.49 o 
   4   6  10     1156.82     1093.19     20.27 o 
   5   6  10     2125.78     2116.90     34.82 o 
   6   6  10     1381.73     1257.53     26.35 o 
   7   6  10       17.02       18.40      5.25 o 
   8   6  10      259.20      266.13     13.01 o 
   9   6  10       22.59       41.09     20.14 o 
  10   6  10      257.50      256.54     13.92 o 
  11   6  10        1.52        0.90      5.55 o 
  12   6  10      554.34      525.61     20.53 o 
 -12   7  10       41.61       31.75      9.31 o 
 -11   7  10     1120.89     1099.79     36.39 o 
 -10   7  10     2970.57     2953.39     47.34 o 
  -9   7  10       52.88       48.38      7.47 o 
  -8   7  10     2176.14     2127.29     37.14 o 
  -7   7  10     3146.79     3138.82     46.02 o 
  -6   7  10     8505.59     8333.68     89.37 o 
  -5   7  10      727.76      713.64     18.88 o 
  -4   7  10     7082.06     7229.22     58.40 o 
  -3   7  10      557.07      592.32     12.15 o 
  -2   7  10      227.36      231.73      7.87 o 
  -1   7  10       81.50       86.53      5.90 o 
   0   7  10     2556.70     2495.19     26.79 o 
   1   7  10     4397.94     4404.38     43.22 o 
   2   7  10       33.93       28.11      4.85 o 
   3   7  10     6687.83     6520.99     64.87 o 
   4   7  10     2024.32     2030.83     34.06 o 
   5   7  10        1.17        2.76      4.13 o 
   6   7  10       29.89       30.77      6.17 o 
   7   7  10       23.58       16.46      7.03 o 
   8   7  10     1354.50     1331.94     29.46 o 
   9   7  10     1364.74     1302.23     29.72 o 
  10   7  10      623.91      631.99     21.20 o 
  11   7  10     5029.26     4996.84     69.07 o 
 -11   8  10     2044.38     1952.08     38.87 o 
 -10   8  10      201.78      258.34     14.11 o 
  -9   8  10     2840.89     2822.45     46.01 o 
  -8   8  10      977.40     1024.48     25.32 o 
  -7   8  10     1465.06     1497.44     30.09 o 
  -6   8  10     5866.08     5977.11     71.03 o 
  -5   8  10      409.72      437.00     15.53 o 
  -4   8  10     5700.18     5696.66     58.97 o 
  -3   8  10     1094.02     1119.23     18.98 o 
  -2   8  10     2208.68     2236.88     42.34 o 
  -1   8  10      380.33      376.33     11.90 o 
   0   8  10     1012.21     1040.40     19.99 o 
   1   8  10     2129.96     2109.66     27.26 o 
   2   8  10       60.73       69.21      6.48 o 
   3   8  10     2793.69     2753.79     41.37 o 
   4   8  10     1253.32     1224.51     25.98 o 
   5   8  10      135.10      126.73      9.47 o 
   6   8  10     1032.97     1038.23     24.99 o 
   7   8  10      763.89      753.48     25.31 o 
   8   8  10      722.36      668.88     21.14 o 
   9   8  10       11.69        8.88      6.88 o 
  10   8  10     2681.52     2624.63     56.85 o 
 -11   9  10       54.38       34.74     15.35 o 
 -10   9  10      831.70      846.53     24.91 o 
  -9   9  10       99.75      110.19     11.01 o 
  -8   9  10     1580.94     1614.20     33.17 o 
  -7   9  10        0.49       -3.00      5.36 o 
  -6   9  10      251.75      257.60     15.08 o 
  -5   9  10     1102.16     1163.07     30.12 o 
  -4   9  10      338.50      358.70     14.11 o 
  -3   9  10      291.50      327.26     17.14 o 
  -2   9  10       21.99       32.31      8.63 o 
  -1   9  10     3378.36     3458.73     47.75 o 
   0   9  10        5.87        9.61      4.92 o 
   1   9  10      766.51      799.92     18.00 o 
   2   9  10       95.54       94.51      8.20 o 
   3   9  10      205.45      235.14     11.97 o 
   4   9  10       66.19       65.50     12.36 o 
   5   9  10       30.81       25.97      6.13 o 
   6   9  10      618.41      629.63     20.03 o 
   7   9  10      931.47      940.61     25.17 o 
   8   9  10     1382.08     1389.07     31.43 o 
   9   9  10       10.42       11.72      6.21 o 
  10   9  10      137.69      161.60     25.86 o 
  -9  10  10     3708.65     3942.28    116.35 o 
  -8  10  10     2441.20     2576.94     52.03 o 
  -7  10  10       20.87       43.34      9.08 o 
  -6  10  10       94.37       87.17     10.45 o 
  -5  10  10       18.21       17.52      6.61 o 
  -4  10  10      687.98      694.60     20.07 o 
  -3  10  10      853.85      895.50     22.81 o 
  -2  10  10     4312.33     4317.49     85.20 o 
  -1  10  10    11350.89    11551.38    117.63 o 
   0  10  10        5.68       11.64     12.68 o 
   1  10  10     1885.11     1923.41     40.01 o 
   2  10  10        1.24        2.64      5.74 o 
   3  10  10       53.64       62.36      9.87 o 
   4  10  10      416.28      385.46     18.30 o 
   5  10  10      541.63      523.82     18.42 o 
   6  10  10    10048.25     9872.13    108.66 o 
   7  10  10       27.44       36.56      7.60 o 
   8  10  10     3999.50     4057.81     60.48 o 
   9  10  10      160.63      168.87     25.86 o 
  -7  11  10        7.32        7.98      7.24 o 
  -6  11  10      908.23      961.93     29.80 o 
  -5  11  10       19.23       30.12      8.18 o 
  -4  11  10      673.27      740.78     21.69 o 
  -3  11  10      141.82      159.32     13.18 o 
  -2  11  10      932.98      962.70     28.30 o 
  -1  11  10       50.73       54.54     20.20 o 
   0  11  10      232.53      230.56     14.88 o 
   1  11  10       97.24       81.86     19.68 o 
   2  11  10      345.73      336.27     17.25 o 
   3  11  10     1095.63     1148.87     32.28 o 
   4  11  10        0.22       12.38     10.80 o 
   5  11  10     2214.83     2278.40     64.33 o 
   6  11  10      813.60      849.75     31.36 o 
   7  11  10      395.96      424.21     35.55 o 
  -6  12  10      343.04      307.04     31.51 o 
  -5  12  10      140.02      153.79     13.82 o 
  -4  12  10       24.76       16.53      8.85 o 
  -3  12  10      308.27      326.24     17.83 o 
  -2  12  10      177.16      190.60     17.99 o 
  -1  12  10     2006.77     1998.56     53.70 o 
   0  12  10       84.94       97.09     14.56 o 
   1  12  10     1174.53     1165.58     96.56 o 
   2  12  10        0.16       -0.08      8.34 o 
   3  12  10      764.42      720.31     53.03 o 
   4  12  10      956.44      970.45     37.91 o 
   5  12  10      718.47      797.51     48.48 o 
  -1  13  10     1495.66     1398.67     64.64 o 
   0  13  10       14.79       30.70     15.35 o 
   3  13  10     2792.67     2994.49     97.77 o 
 -14   1  11     3879.34     4160.45    125.24 o 
 -13   1  11      334.46      332.00     15.92 o 
 -12   1  11      949.41      930.77     24.97 o 
 -11   1  11       75.21       88.49      7.96 o 
 -10   1  11      423.03      410.80     12.45 o 
  -9   1  11     5786.37     5667.89     55.14 o 
  -8   1  11     2655.50     2664.90     32.49 o 
  -7   1  11    21973.38    21629.65    159.10 o 
  -6   1  11      180.44      180.70      7.81 o 
  -5   1  11     3260.29     3263.65     34.73 o 
  -4   1  11        1.98        5.29      3.13 o 
  -3   1  11        9.67       21.05      3.31 o 
  -2   1  11     4741.24     4773.12     48.82 o 
  -1   1  11        6.51       15.14      3.52 o 
   0   1  11    16528.93    16274.53    119.81 o 
   1   1  11     1960.38     1999.13     24.21 o 
   2   1  11     1734.08     1813.29     23.17 o 
   3   1  11       31.02       39.82      4.41 o 
   4   1  11      447.88      471.77     11.57 o 
   5   1  11      905.31      892.77     16.42 o 
   6   1  11      362.32      341.51     12.47 o 
   7   1  11     9308.78     9382.33     79.46 o 
   8   1  11      691.90      677.09     15.27 o 
   9   1  11     4674.51     4650.52     48.47 o 
  10   1  11     1637.14     1586.70     28.02 o 
  11   1  11      677.62      650.71     20.37 o 
  12   1  11     5204.11     5127.61     67.96 o 
  13   1  11      112.92      114.57     12.01 o 
  14   1  11     3620.74     4123.28    122.82 o 
 -14   2  11     1698.79     1724.29     73.53 o 
 -13   2  11      117.01      136.04     10.37 o 
 -12   2  11     2036.11     1987.31     33.41 o 
 -11   2  11      401.44      415.56     14.41 o 
 -10   2  11     1368.07     1329.69     25.10 o 
  -9   2  11     1156.98     1159.29     20.50 o 
  -8   2  11      608.73      622.21     16.14 o 
  -7   2  11      621.15      669.71     14.57 o 
  -6   2  11      144.92      144.16      7.42 o 
  -5   2  11     1257.89     1301.70     19.66 o 
  -4   2  11      150.86      138.29      6.69 o 
  -3   2  11      510.15      529.53     11.46 o 
  -2   2  11      328.14      336.05     10.26 o 
  -1   2  11     1326.85     1338.28     21.04 o 
   0   2  11     3662.86     3669.51     36.06 o 
   1   2  11     1093.73     1129.25     17.31 o 
   2   2  11     1997.34     1993.60     24.68 o 
   3   2  11     2668.25     2605.43     29.72 o 
   4   2  11     5033.25     4826.01     46.23 o 
   5   2  11     4948.90     4872.59     47.18 o 
   6   2  11     2295.17     2126.84     27.61 o 
   7   2  11     4304.80     4232.38     44.11 o 
   8   2  11      203.23      213.65      9.19 o 
   9   2  11     3420.95     3452.14     44.06 o 
  10   2  11     1248.16     1252.61     24.85 o 
  11   2  11       69.85       54.90      7.03 o 
  12   2  11     1528.19     1530.60     32.69 o 
  13   2  11      470.14      562.38     42.02 o 
 -14   3  11       64.68       82.58     29.09 o 
 -13   3  11      114.86      127.10     11.13 o 
 -12   3  11      404.10      387.42     15.07 o 
 -11   3  11       23.70       30.92      5.95 o 
 -10   3  11     1196.14     1138.89     23.28 o 
  -9   3  11      665.41      656.36     16.95 o 
  -8   3  11       10.08        7.54      3.53 o 
  -7   3  11      960.56      916.09     20.93 o 
  -6   3  11     1757.83     1729.37     25.17 o 
  -5   3  11       18.82       17.72      4.10 o 
  -4   3  11      638.85      620.03     12.94 o 
  -3   3  11     3024.68     2983.70     35.59 o 
  -2   3  11     4658.88     4687.99     52.58 o 
  -1   3  11     1335.23     1260.72     20.67 o 
   0   3  11     6572.61     6593.82     56.47 o 
   1   3  11      701.84      775.38     14.21 o 
   2   3  11      527.75      525.06     11.79 o 
   3   3  11      110.36       97.98      6.08 o 
   4   3  11     4584.21     4458.05     43.86 o 
   5   3  11      960.37      966.69     17.39 o 
   6   3  11     2125.89     2026.45     26.98 o 
   7   3  11     3384.02     3342.69     37.80 o 
   8   3  11      329.21      327.29     12.25 o 
   9   3  11       28.75       30.51      5.57 o 
  10   3  11      420.46      413.43     14.33 o 
  11   3  11      418.76      426.56     17.07 o 
  12   3  11        5.34       12.10      6.04 o 
 -13   4  11      816.98      800.67     27.82 o 
 -12   4  11     3582.47     3551.91     48.10 o 
 -11   4  11        2.94        7.83      4.89 o 
 -10   4  11     4842.05     4814.66     56.09 o 
  -9   4  11     1881.99     1841.72     29.97 o 
  -8   4  11      410.13      407.49     13.28 o 
  -7   4  11        7.37        9.88      3.51 o 
  -6   4  11      112.76      120.92      6.83 o 
  -5   4  11     2432.61     2485.57     42.88 o 
  -4   4  11     1174.70     1207.93     18.98 o 
  -3   4  11     9715.50     9623.49     77.79 o 
  -2   4  11     9854.71     9793.79     78.56 o 
  -1   4  11      945.60      946.63     17.96 o 
   0   4  11     5564.88     5495.76     55.56 o 
   1   4  11      340.43      353.03      9.79 o 
   2   4  11     3171.58     3146.24     33.96 o 
   3   4  11     2269.60     2276.47     33.43 o 
   4   4  11     3245.82     3206.51     35.20 o 
   5   4  11     2702.32     2664.88     31.63 o 
   6   4  11     1760.61     1732.70     24.77 o 
   7   4  11     2795.52     2680.45     36.51 o 
   8   4  11       53.83       51.24      6.18 o 
   9   4  11     1626.40     1557.93     41.26 o 
  10   4  11     1364.62     1359.40     32.75 o 
  11   4  11        1.64        7.63      5.46 o 
  12   4  11      157.49      161.99     12.11 o 
  13   4  11       75.11       63.83     19.39 o 
 -13   5  11      533.50      502.58     40.40 o 
 -12   5  11       12.29       11.45      6.31 o 
 -11   5  11      115.29       94.81     15.16 o 
 -10   5  11        0.75        5.75      5.50 o 
  -9   5  11     1107.13     1100.57     22.86 o 
  -8   5  11     2124.62     2113.97     46.20 o 
  -7   5  11       52.73       71.04      7.67 o 
  -6   5  11        4.05        5.71      3.39 o 
  -5   5  11      137.34      149.81      7.38 o 
  -4   5  11     1458.33     1394.15     20.80 o 
  -3   5  11      567.43      581.54     17.72 o 
  -2   5  11      384.32      417.16     10.80 o 
  -1   5  11      330.70      356.24      9.91 o 
   0   5  11      591.02      583.98     14.27 o 
   1   5  11     1229.92     1202.94     18.64 o 
   2   5  11      285.24      265.20      8.92 o 
   3   5  11        4.86       10.68      4.19 o 
   4   5  11     2062.93     2066.87     26.84 o 
   5   5  11      265.07      289.27      9.80 o 
   6   5  11      559.68      576.69     17.66 o 
   7   5  11      512.96      505.46     17.03 o 
   8   5  11      251.97      231.36     12.38 o 
   9   5  11      789.29      753.09     22.02 o 
  10   5  11       18.99       17.16      6.00 o 
  11   5  11       50.18       49.92      8.19 o 
  12   5  11      133.79      107.47     23.43 o 
 -12   6  11     2364.03     2416.29     44.27 o 
 -11   6  11      834.94      839.47     24.33 o 
 -10   6  11     2467.41     2514.21     46.65 o 
  -9   6  11      428.53      416.46     24.26 o 
  -8   6  11      749.68      800.03     23.33 o 
  -7   6  11      632.95      637.52     16.47 o 
  -6   6  11      100.58      120.63      7.99 o 
  -5   6  11     6920.60     6954.64     62.42 o 
  -4   6  11     1343.52     1365.66     21.05 o 
  -3   6  11     2943.66     2942.28     37.01 o 
  -2   6  11       13.54       17.33      3.75 o 
  -1   6  11      937.36      878.56     16.11 o 
   0   6  11      489.12      433.09     12.68 o 
   1   6  11       28.16       41.23      4.64 o 
   2   6  11    12755.53    12153.98     96.15 o 
   3   6  11    12345.67    12075.41    105.86 o 
   4   6  11     1837.68     1793.37     27.78 o 
   5   6  11     2384.61     2225.23     36.66 o 
   6   6  11        4.77        1.11      4.10 o 
   7   6  11       43.49       51.73      7.10 o 
   8   6  11      115.30       97.23      9.44 o 
   9   6  11     2997.30     3050.60     48.54 o 
  10   6  11     8124.28     8289.21     96.45 o 
  11   6  11      801.80      790.79     24.30 o 
 -11   7  11      275.89      282.62     15.63 o 
 -10   7  11     1152.01     1127.61     28.16 o 
  -9   7  11       36.40       42.60      7.60 o 
  -8   7  11      592.73      609.83     19.26 o 
  -7   7  11      806.59      793.55     21.48 o 
  -6   7  11      943.66      969.19     23.08 o 
  -5   7  11     2128.75     2064.15     34.85 o 
  -4   7  11     1829.90     1864.42     25.84 o 
  -3   7  11     3008.81     3047.33     39.56 o 
  -2   7  11      258.58      236.21      8.98 o 
  -1   7  11      971.32     1040.34     18.37 o 
   0   7  11      930.02      893.97     21.10 o 
   1   7  11     1373.56     1331.74     26.20 o 
   2   7  11     2768.76     2747.45     40.86 o 
   3   7  11     3245.97     3250.32     40.47 o 
   4   7  11     2223.59     2165.04     48.17 o 
   5   7  11      226.73      239.00     12.38 o 
   6   7  11      950.16      885.30     22.88 o 
   7   7  11       94.58       80.67      8.73 o 
   8   7  11       32.36       33.36      7.06 o 
   9   7  11     1920.55     1864.04     61.58 o 
  10   7  11     2650.31     2654.58     46.79 o 
 -10   8  11      618.12      658.74     22.01 o 
  -9   8  11     1170.68     1105.46     27.65 o 
  -8   8  11       54.53       59.48      8.63 o 
  -7   8  11      111.46      100.52     12.83 o 
  -6   8  11     1442.19     1418.10     29.26 o 
  -5   8  11     2089.92     2108.90     50.03 o 
  -4   8  11      280.24      259.51     12.20 o 
  -3   8  11      813.63      840.21     20.84 o 
  -2   8  11       38.68       40.55      6.30 o 
  -1   8  11      558.06      563.95     15.05 o 
   0   8  11        9.65        9.34      4.64 o 
   1   8  11        1.60        2.02      4.42 o 
   2   8  11     1640.87     1611.50     30.01 o 
   3   8  11      305.38      356.99     14.29 o 
   4   8  11      313.70      315.71     13.65 o 
   5   8  11      776.18      794.68     21.92 o 
   6   8  11      213.79      200.89     12.02 o 
   7   8  11       61.32       48.73      7.75 o 
   8   8  11      463.70      464.08     18.32 o 
   9   8  11       46.02       25.63      8.63 o 
 -10   9  11     3807.70     3986.72    118.78 o 
  -9   9  11      522.05      505.93     22.06 o 
  -8   9  11     1866.39     1856.45     36.53 o 
  -7   9  11     2057.32     2110.61     38.30 o 
  -6   9  11       66.54       76.07     10.20 o 
  -5   9  11     1953.09     2049.80     53.74 o 
  -4   9  11      491.43      504.75     24.81 o 
  -3   9  11     4362.72     4457.88     66.62 o 
  -2   9  11     1831.83     1799.33     32.92 o 
  -1   9  11     1682.18     1664.24     31.18 o 
   0   9  11     1616.89     1507.11     56.03 o 
   1   9  11      396.89      400.43     22.26 o 
   2   9  11        7.76       -0.91      4.24 o 
   3   9  11      501.76      446.55     16.33 o 
   4   9  11      375.73      382.12     15.54 o 
   5   9  11     2532.62     2443.56     41.68 o 
   6   9  11       81.65       77.21      9.34 o 
   7   9  11     5167.04     5086.71     68.56 o 
   8   9  11      805.72      794.50     24.07 o 
   9   9  11     2062.46     2196.17     84.03 o 
  -8  10  11      344.84      363.14     23.71 o 
  -7  10  11      184.59      212.66     18.32 o 
  -6  10  11        0.35       -3.14      5.90 o 
  -5  10  11       29.11       26.52      9.66 o 
  -4  10  11      663.41      759.90     31.36 o 
  -3  10  11      109.83      118.91     23.08 o 
  -2  10  11      776.36      776.89     25.03 o 
  -1  10  11      705.97      752.34     21.18 o 
   0  10  11      250.52      296.27     20.28 o 
   1  10  11      167.35      174.90     17.14 o 
   2  10  11        6.19       10.10      8.57 o 
   3  10  11      131.08      129.41     20.60 o 
   4  10  11      198.89      224.51     15.41 o 
   5  10  11        7.25       17.50      6.65 o 
   6  10  11        6.26        8.31      6.13 o 
   7  10  11      236.71      275.53     21.14 o 
   8  10  11      249.09      261.80     29.09 o 
  -7  11  11     2403.05     2458.78     86.46 o 
  -6  11  11      195.62      220.74     15.93 o 
  -5  11  11      358.93      383.86     24.24 o 
  -4  11  11      428.06      411.53     24.28 o 
  -3  11  11      888.40      956.27     29.04 o 
  -2  11  11     4510.40     4492.87     70.28 o 
  -1  11  11      969.99     1099.13     37.99 o 
   0  11  11     5967.21     5961.34    208.87 o 
   1  11  11       12.07        7.66     14.14 o 
   2  11  11      937.33      970.83     37.14 o 
   3  11  11       70.82       72.31     13.42 o 
   4  11  11     1636.61     1635.49     40.27 o 
   5  11  11     2969.98     3041.69     90.09 o 
   6  11  11      147.21      169.68     25.05 o 
  -4  12  11      267.49      323.20     33.13 o 
  -3  12  11      209.87      194.84     15.23 o 
  -2  12  11     1438.05     1576.87     47.71 o 
  -1  12  11       34.50       53.67     12.53 o 
   0  12  11     4865.05     5085.62    137.36 o 
   1  12  11      148.83      127.67     24.24 o 
   2  12  11     1443.10     1424.52     66.26 o 
   3  12  11       36.75       35.55     17.78 o 
   4  12  11      587.71      619.74     42.82 o 
 -13   0  12     5511.53     5535.74    104.18 o 
 -12   0  12      438.01      446.11     24.96 o 
 -11   0  12      688.17      660.30     23.46 o 
 -10   0  12        3.11       -3.26      5.09 o 
  -9   0  12     5403.93     5358.80     76.23 o 
  -8   0  12     5426.75     5502.14     76.38 o 
  -7   0  12     1816.56     1823.57     36.52 o 
  -6   0  12    13703.07    13610.29    150.86 o 
  -5   0  12     2090.42     2040.73     37.49 o 
  -4   0  12      113.66      102.18      8.78 o 
  -3   0  12      888.70      862.22     29.12 o 
  -2   0  12      794.40      743.48     26.85 o 
  -1   0  12        5.04       11.31      6.28 o 
   0   0  12       73.75       87.99     18.99 o 
   1   0  12     8504.17     8553.84    100.13 o 
   2   0  12     1596.61     1646.96     55.48 o 
   3   0  12     2669.96     2651.47     43.78 o 
   4   0  12     2110.16     2139.62     38.89 o 
   5   0  12      255.94      270.33     17.63 o 
   6   0  12     6980.48     6703.92    165.15 o 
   7   0  12     1732.01     1645.69     35.28 o 
   8   0  12     4150.46     4038.01     62.81 o 
   9   0  12     7360.76     7471.82     98.26 o 
  10   0  12      615.85      655.68     28.85 o 
  11   0  12     5006.64     5133.06    123.22 o 
  12   0  12      794.90      852.45     48.88 o 
  13   0  12     2653.32     2925.00    100.19 o 
 -13   1  12     1746.61     1804.88     37.03 o 
 -12   1  12       14.79       12.16      5.54 o 
 -11   1  12      209.29      220.16     11.36 o 
 -10   1  12      470.34      461.52     13.59 o 
  -9   1  12      212.21      218.00      9.88 o 
  -8   1  12        0.46        2.12      3.69 o 
  -7   1  12      638.83      653.25     14.78 o 
  -6   1  12     1577.49     1557.66     23.40 o 
  -5   1  12      211.66      232.25      8.69 o 
  -4   1  12      125.42      134.43      6.81 o 
  -3   1  12       59.42       67.78      7.03 o 
  -2   1  12       97.06       94.20      7.84 o 
  -1   1  12      227.23      203.52     10.18 o 
   0   1  12       57.41       75.13      8.24 o 
   1   1  12     1480.00     1463.96     20.92 o 
   2   1  12     1116.91     1098.79     18.19 o 
   3   1  12      550.64      531.14     17.39 o 
   4   1  12     2231.08     2184.89     27.85 o 
   5   1  12     3667.25     3477.89     38.97 o 
   6   1  12      483.54      488.99     13.25 o 
   7   1  12       16.58       20.52      4.35 o 
   8   1  12     2726.72     2790.51     35.01 o 
   9   1  12       11.80       11.85      5.08 o 
  10   1  12     1303.26     1291.02     25.79 o 
  11   1  12      461.82      427.88     17.37 o 
  12   1  12      303.14      311.36     15.44 o 
  13   1  12       30.37       48.48     16.97 o 
 -13   2  12     1537.46     1498.19     38.70 o 
 -12   2  12      896.89      855.57     31.58 o 
 -11   2  12     1195.03     1188.26     24.98 o 
 -10   2  12     1580.42     1520.99     27.76 o 
  -9   2  12      395.81      400.68     12.39 o 
  -8   2  12     1150.01     1138.81     20.39 o 
  -7   2  12       79.18       89.17      6.40 o 
  -6   2  12     1698.89     1707.09     24.34 o 
  -5   2  12     1524.58     1545.64     22.50 o 
  -4   2  12     2701.65     2670.28     34.81 o 
  -3   2  12     1923.74     1948.33     36.50 o 
  -2   2  12     3566.97     3530.37     47.57 o 
  -1   2  12     4529.01     4671.48     75.92 o 
   0   2  12       15.73       20.39      4.07 o 
   1   2  12     1872.69     1894.54     24.44 o 
   2   2  12      776.63      770.00     14.87 o 
   3   2  12     2893.76     2844.69     32.55 o 
   4   2  12      876.22      934.54     18.19 o 
   5   2  12     5752.47     5646.07     53.74 o 
   6   2  12     4080.64     4081.19     43.42 o 
   7   2  12      438.72      444.14     12.57 o 
   8   2  12       32.11       32.68      5.57 o 
   9   2  12     1828.35     1904.78     31.81 o 
  10   2  12       15.56       19.30      6.39 o 
  11   2  12      480.69      521.09     16.82 o 
  12   2  12     1157.69     1188.54     29.16 o 
 -13   3  12     1772.72     1763.08     51.99 o 
 -12   3  12      143.18      149.55      9.45 o 
 -11   3  12     2583.29     2536.55     34.99 o 
 -10   3  12      581.64      604.19     17.47 o 
  -9   3  12       15.10       15.67      7.14 o 
  -8   3  12     1348.31     1345.87     22.45 o 
  -7   3  12       11.25       20.10      4.70 o 
  -6   3  12     4066.56     3956.16     41.87 o 
  -5   3  12       45.65       51.32      5.23 o 
  -4   3  12     8062.82     8135.12     82.02 o 
  -3   3  12    10033.01    10028.85    103.52 o 
  -2   3  12       81.75      119.17      8.98 o 
  -1   3  12     6209.31     6195.88     70.89 o 
   0   3  12       11.72       12.12      3.77 o 
   1   3  12     1702.58     1772.74     23.72 o 
   2   3  12       95.28       96.61      6.17 o 
   3   3  12     3996.49     3953.57     41.62 o 
   4   3  12     4902.06     4744.85     47.11 o 
   5   3  12        7.08       11.98      3.71 o 
   6   3  12     7991.32     7949.74     70.52 o 
   7   3  12      888.94      878.52     19.77 o 
   8   3  12     3488.66     3524.98     45.20 o 
   9   3  12       20.85       24.92      6.29 o 
  10   3  12      738.43      759.40     22.39 o 
  11   3  12       94.91       76.06      9.11 o 
  12   3  12      175.75      185.03     25.86 o 
 -12   4  12      964.84      966.16     23.55 o 
 -11   4  12      456.34      474.95     19.09 o 
 -10   4  12        3.25        4.48      4.83 o 
  -9   4  12     1317.77     1406.22     26.37 o 
  -8   4  12      279.41      316.67     12.17 o 
  -7   4  12      122.91      111.81      7.11 o 
  -6   4  12       60.70       68.19      5.90 o 
  -5   4  12     4559.09     4496.29     45.54 o 
  -4   4  12       12.89       25.86      4.80 o 
  -3   4  12      604.29      629.22     19.25 o 
  -2   4  12     4023.26     3980.02     57.26 o 
  -1   4  12       76.27       83.48      6.73 o 
   0   4  12     1930.77     1767.89     26.71 o 
   1   4  12      494.57      511.02     13.81 o 
   2   4  12     1005.70     1098.33     20.48 o 
   3   4  12      225.79      267.90      9.28 o 
   4   4  12      930.12      962.01     17.68 o 
   5   4  12     1585.25     1481.55     22.90 o 
   6   4  12      306.89      297.23     15.20 o 
   7   4  12      613.98      603.95     16.62 o 
   8   4  12        1.10       -0.97      4.51 o 
   9   4  12      347.38      382.86     16.05 o 
  10   4  12      236.96      237.71     13.79 o 
  11   4  12      193.57      187.94     13.65 o 
  12   4  12       22.13       35.55     15.35 o 
 -12   5  12       58.03       60.90     13.10 o 
 -11   5  12     1269.05     1269.50     30.13 o 
 -10   5  12     2974.41     2927.51     57.50 o 
  -9   5  12      289.21      290.45     12.34 o 
  -8   5  12     2145.99     2144.13     33.08 o 
  -7   5  12      140.17      150.24      8.87 o 
  -6   5  12     2139.40     2046.54     28.01 o 
  -5   5  12      696.70      698.59     15.21 o 
  -4   5  12     7746.56     7624.33     74.11 o 
  -3   5  12    12244.65    12261.69    107.62 o 
  -2   5  12     1250.08     1220.25     25.22 o 
  -1   5  12     4735.81     4569.09     54.48 o 
   0   5  12        1.50        0.96      3.34 o 
   1   5  12     3297.38     3199.71     39.57 o 
   2   5  12      593.88      562.82     13.28 o 
   3   5  12     7598.83     7553.76     66.57 o 
   4   5  12     5092.05     4989.11     49.42 o 
   5   5  12      344.64      329.27     12.32 o 
   6   5  12     1310.17     1296.12     27.66 o 
   7   5  12        9.86       12.80      7.46 o 
   8   5  12      871.14      867.89     23.55 o 
   9   5  12      202.32      191.32     12.48 o 
  10   5  12      863.41      872.00     24.94 o 
  11   5  12     2504.20     2444.64    127.67 o 
 -11   6  12       24.36       38.24      8.20 o 
 -10   6  12      671.23      705.90     22.17 o 
  -9   6  12       98.32      113.90     15.39 o 
  -8   6  12     1123.14     1184.56     27.18 o 
  -7   6  12        0.88        5.84      4.35 o 
  -6   6  12     1302.51     1337.51     24.41 o 
  -5   6  12        2.31        2.71      3.94 o 
  -4   6  12     1175.88     1191.56     22.48 o 
  -3   6  12     1932.24     1934.69     29.35 o 
  -2   6  12        4.82        2.66      4.12 o 
  -1   6  12     2474.96     2418.74     33.33 o 
   0   6  12       72.34       65.51      6.30 o 
   1   6  12     1249.39     1244.25     22.50 o 
   2   6  12      312.95      340.04     10.73 o 
   3   6  12     3622.52     3657.56     44.17 o 
   4   6  12       18.38       13.97      5.11 o 
   5   6  12     1089.78     1072.31     24.85 o 
   6   6  12      136.46      113.24      9.58 o 
   7   6  12      350.54      329.44     14.76 o 
   8   6  12      149.74      136.51     12.60 o 
   9   6  12       60.17       63.67      9.03 o 
  10   6  12        5.11        8.05      6.25 o 
 -10   7  12      667.99      638.67     21.69 o 
  -9   7  12      697.50      685.31     21.60 o 
  -8   7  12     1559.35     1532.25     31.88 o 
  -7   7  12     1168.89     1194.93     27.12 o 
  -6   7  12     1659.54     1691.18     32.14 o 
  -5   7  12      923.16      930.66     26.54 o 
  -4   7  12      934.06      901.14     19.64 o 
  -3   7  12      297.53      284.94     11.22 o 
  -2   7  12      390.67      462.63     18.31 o 
  -1   7  12      919.55      889.10     19.18 o 
   0   7  12      473.38      477.27     18.54 o 
   1   7  12     2948.56     2900.78     43.25 o 
   2   7  12     1586.97     1538.43     30.10 o 
   3   7  12     1196.16     1261.68     26.77 o 
   4   7  12     3263.80     3196.58     56.47 o 
   5   7  12      710.67      717.98     20.73 o 
   6   7  12      236.26      250.24     12.97 o 
   7   7  12      129.44      166.15     13.53 o 
   8   7  12     1891.40     1937.96     37.87 o 
   9   7  12     1732.96     1683.24     35.98 o 
 -10   8  12       10.72       26.66     14.54 o 
  -9   8  12     3290.50     3208.19     74.87 o 
  -8   8  12      660.19      707.84     23.68 o 
  -7   8  12      485.99      474.80     17.61 o 
  -6   8  12     2223.78     2273.04     45.52 o 
  -5   8  12     1653.83     1632.98     37.05 o 
  -4   8  12       25.74       24.93      6.97 o 
  -3   8  12      209.43      198.51     13.14 o 
  -2   8  12      155.24      154.68      9.96 o 
  -1   8  12      129.01      131.11      9.68 o 
   0   8  12      344.25      353.82     15.28 o 
   1   8  12      707.91      737.76     20.26 o 
   2   8  12      959.74      981.46     27.97 o 
   3   8  12        1.99        3.59      4.72 o 
   4   8  12     3323.72     3268.47     48.82 o 
   5   8  12        4.60       -4.87      7.93 o 
   6   8  12     2960.53     2896.38     46.92 o 
   7   8  12       22.24       18.33      6.41 o 
   8   8  12     1523.95     1512.37     33.71 o 
  -9   9  12     1004.51     1101.95     39.99 o 
  -8   9  12     1487.30     1531.96     37.94 o 
  -7   9  12      548.10      554.86     22.66 o 
  -6   9  12      225.16      270.98     25.45 o 
  -5   9  12     1685.74     1735.54     48.73 o 
  -4   9  12      727.82      701.09     29.39 o 
  -3   9  12      259.93      258.37     37.17 o 
  -2   9  12      539.23      596.21     29.12 o 
  -1   9  12     2688.09     2741.18     57.99 o 
   0   9  12      689.32      721.49     23.91 o 
   1   9  12      966.54      988.71     35.62 o 
   2   9  12      849.51      872.11     29.39 o 
   3   9  12     1363.84     1387.92     35.07 o 
   4   9  12       37.08       41.56      7.43 o 
   5   9  12        7.54        4.44      5.75 o 
   6   9  12      156.88      157.58     12.21 o 
   7   9  12      434.42      461.41     24.61 o 
  -7  10  12       30.70       33.13     15.35 o 
  -6  10  12     1672.13     1709.72     50.54 o 
  -5  10  12      281.42      299.77     21.62 o 
  -4  10  12     1645.20     1696.87     48.47 o 
  -3  10  12     1271.88     1286.36     41.35 o 
  -2  10  12      905.05      940.26     37.98 o 
  -1  10  12     4891.60     4925.35     74.63 o 
   0  10  12      154.36      170.46     16.79 o 
   1  10  12     1314.48     1296.27     56.56 o 
   2  10  12       21.02       16.26     10.10 o 
   3  10  12      236.12      222.80     34.74 o 
   4  10  12      640.24      652.52     24.98 o 
   5  10  12      372.82      417.46     17.81 o 
   6  10  12     7850.31     8007.42    131.69 o 
   7  10  12      606.19      613.28     42.82 o 
  -5  11  12      142.19      149.48     24.24 o 
  -4  11  12      610.08      645.79     30.56 o 
  -3  11  12      261.38      294.39     21.71 o 
  -2  11  12       43.30       67.96     12.57 o 
  -1  11  12      582.59      595.50     40.40 o 
   0  11  12      487.78      498.58     27.13 o 
   1  11  12       33.52       20.65     10.24 o 
   2  11  12      348.01      413.35     25.12 o 
   3  11  12      320.89      296.66     22.83 o 
   5  11  12      714.35      667.42     43.63 o 
 -12   1  13     1940.47     1951.69     34.32 o 
 -11   1  13      410.32      395.68     14.94 o 
 -10   1  13       25.76       21.18      5.13 o 
  -9   1  13     1254.98     1285.75     22.75 o 
  -8   1  13       33.52       43.04      5.36 o 
  -7   1  13     7501.78     7410.68     73.72 o 
  -6   1  13      236.54      246.31      9.57 o 
  -5   1  13     1390.29     1398.14     28.38 o 
  -4   1  13      182.56      167.91     10.33 o 
  -3   1  13       12.18       10.96      4.49 o 
  -2   1  13      224.09      239.17     11.61 o 
  -1   1  13       80.89       80.85     11.31 o 
   0   1  13    20717.46    20209.83    202.58 o 
   1   1  13     4720.74     4672.58     51.26 o 
   2   1  13     9583.60     9608.20     79.87 o 
   3   1  13     2778.25     2698.05     32.32 o 
   4   1  13      175.25      185.30      8.29 o 
   5   1  13      247.31      246.20      9.56 o 
   6   1  13       14.32       20.89      4.32 o 
   7   1  13     6710.75     6625.77     63.28 o 
   8   1  13     3670.75     3695.65     42.92 o 
   9   1  13     5186.98     5389.35     61.69 o 
  10   1  13     2763.73     2744.22     40.75 o 
  11   1  13      698.44      747.09     23.00 o 
  12   1  13      683.14      597.93     42.82 o 
 -13   2  13        3.50        0.81     12.93 o 
 -12   2  13     1667.09     1691.07     35.21 o 
 -11   2  13     1284.39     1286.65     26.82 o 
 -10   2  13     2196.47     2140.17     34.45 o 
  -9   2  13        2.34       -0.49      3.65 o 
  -8   2  13       16.52       12.03      4.16 o 
  -7   2  13     1352.92     1306.75     22.09 o 
  -6   2  13      635.97      627.09     16.51 o 
  -5   2  13     1558.69     1510.33     29.89 o 
  -4   2  13      218.69      219.76     11.59 o 
  -3   2  13      803.18      823.39     21.00 o 
  -2   2  13      510.00      514.49     21.23 o 
  -1   2  13        0.99       -0.20      5.48 o 
   0   2  13     1641.39     1636.72     30.38 o 
   1   2  13     1366.75     1320.93     23.20 o 
   2   2  13      959.01      994.45     17.76 o 
   3   2  13     3313.57     3236.17     37.58 o 
   4   2  13       20.08       28.53      5.24 o 
   5   2  13     1958.45     2011.74     27.91 o 
   6   2  13        4.47        7.45      3.91 o 
   7   2  13     3037.07     3020.80     37.18 o 
   8   2  13       34.74       32.15      5.80 o 
   9   2  13     3962.74     3809.84     49.19 o 
  10   2  13      512.19      520.83     16.90 o 
  11   2  13       28.49       21.64      5.99 o 
 -12   3  13      293.70      309.72     22.70 o 
 -11   3  13     1702.22     1644.23     30.81 o 
 -10   3  13      281.67      282.18     13.15 o 
  -9   3  13     1218.78     1217.79     24.80 o 
  -8   3  13       28.21       21.89      5.89 o 
  -7   3  13      937.44      965.75     18.87 o 
  -6   3  13        2.25        2.69      3.88 o 
  -5   3  13     1556.27     1613.64     31.10 o 
  -4   3  13     2422.54     2402.37     42.57 o 
  -3   3  13     1677.34     1722.39     31.91 o 
  -2   3  13     3124.61     3005.65     44.54 o 
  -1   3  13      855.32      784.46     21.11 o 
   0   3  13     1230.22     1195.97     25.55 o 
   1   3  13       24.87       29.86      5.09 o 
   2   3  13      214.28      224.30      9.85 o 
   3   3  13       68.91       69.53      6.14 o 
   4   3  13      121.46      117.26      7.16 o 
   5   3  13      881.55      865.20     17.57 o 
   6   3  13      280.59      301.83     10.83 o 
   7   3  13     1059.27     1072.34     22.63 o 
   8   3  13     1031.55     1063.85     24.61 o 
   9   3  13      334.79      321.04     13.44 o 
  10   3  13        8.85       11.13      5.83 o 
  11   3  13      286.42      304.99     39.19 o 
  12   3  13     1032.18     1039.91     56.56 o 
 -11   4  13     1067.87     1140.03     25.57 o 
 -10   4  13     3214.82     3187.24     44.68 o 
  -9   4  13     5369.58     5275.51     60.67 o 
  -8   4  13      224.27      241.18     11.37 o 
  -7   4  13      731.78      736.22     16.61 o 
  -6   4  13      237.90      242.31     10.89 o 
  -5   4  13     3949.14     3954.69     47.42 o 
  -4   4  13     2557.78     2501.96     40.19 o 
  -3   4  13     6490.27     6416.64     75.24 o 
  -2   4  13     8071.13     8101.79     89.27 o 
  -1   4  13       99.89      114.86      9.36 o 
   0   4  13      477.14      474.83     13.86 o 
   1   4  13      192.55      208.11      9.69 o 
   2   4  13      666.38      640.40     16.19 o 
   3   4  13     1104.79     1102.69     20.92 o 
   4   4  13      742.96      775.01     16.52 o 
   5   4  13     5505.35     5376.04     53.56 o 
   6   4  13      410.42      358.32     13.09 o 
   7   4  13      175.16      171.08      9.91 o 
   8   4  13      110.68      103.79      9.78 o 
   9   4  13        7.64        3.19      5.57 o 
  10   4  13     1578.86     1614.09     34.81 o 
  11   4  13       54.11       42.02     16.97 o 
 -11   5  13      197.64      228.32     34.74 o 
 -10   5  13        3.50       -1.30      5.83 o 
  -9   5  13      695.82      730.98     19.58 o 
  -8   5  13      167.92      190.70     11.72 o 
  -7   5  13       22.34       25.45      5.96 o 
  -6   5  13      423.59      400.78     13.78 o 
  -5   5  13      369.01      336.82     12.40 o 
  -4   5  13       63.55       73.57      8.16 o 
  -3   5  13      658.99      691.87     19.77 o 
  -2   5  13      617.84      614.31     18.55 o 
  -1   5  13      709.10      626.38     18.47 o 
   0   5  13       88.55       81.90      6.92 o 
   1   5  13       12.43       40.75      5.65 o 
   2   5  13      101.25      126.89      8.23 o 
   3   5  13     1183.18     1184.56     20.45 o 
   4   5  13     1020.29     1042.09     19.32 o 
   5   5  13      301.41      303.21     21.23 o 
   6   5  13      259.78      250.73     12.87 o 
   7   5  13     1018.50     1032.20     25.95 o 
   8   5  13      257.60      247.26     13.94 o 
   9   5  13      188.50      201.39     13.01 o 
  10   5  13       54.19       49.11     12.53 o 
 -10   6  13     4007.85     3996.82     59.11 o 
  -9   6  13     3202.49     3192.10     50.97 o 
  -8   6  13     1634.86     1685.01     33.68 o 
  -7   6  13     2136.40     2053.01     39.89 o 
  -6   6  13       75.22       78.78      8.68 o 
  -5   6  13      763.72      730.97     18.21 o 
  -4   6  13     1826.07     1810.09     33.50 o 
  -3   6  13      486.96      512.87     23.61 o 
  -2   6  13     4628.89     4573.91     59.57 o 
  -1   6  13        1.31        4.91      4.76 o 
   0   6  13     2529.24     2504.24     35.05 o 
   1   6  13      308.59      314.73     12.04 o 
   2   6  13     1036.24     1057.05     21.69 o 
   3   6  13     4550.57     4615.96     59.97 o 
   4   6  13       54.58       62.16      7.81 o 
   5   6  13     3139.41     3173.03     47.91 o 
   6   6  13      135.37      121.64     10.24 o 
   7   6  13      331.10      317.00     18.08 o 
   8   6  13        5.38        1.39      5.55 o 
   9   6  13      861.58      825.50     24.78 o 
 -10   7  13      835.81      854.88     49.29 o 
  -9   7  13     2136.30     2237.36     49.14 o 
  -8   7  13      834.26      847.61     23.80 o 
  -7   7  13     1420.20     1348.75     62.04 o 
  -6   7  13      780.80      775.27     25.62 o 
  -5   7  13       44.99       47.95      8.77 o 
  -4   7  13     1420.46     1456.88     29.76 o 
  -3   7  13      694.09      686.53     20.09 o 
  -2   7  13      927.18      982.02     23.83 o 
  -1   7  13     2917.79     2988.99     61.35 o 
   0   7  13     2339.70     2258.93     49.80 o 
   1   7  13      686.91      692.41     24.14 o 
   2   7  13      298.54      264.18     12.94 o 
   3   7  13     2720.45     2662.05     50.00 o 
   4   7  13        0.24        0.15      4.80 o 
   5   7  13      326.93      334.24     15.11 o 
   6   7  13      650.79      703.32     21.61 o 
   7   7  13      778.93      772.16     23.32 o 
   8   7  13        5.17        7.91      6.76 o 
  -9   8  13      725.97      762.76     46.06 o 
  -8   8  13        0.01        6.67     11.31 o 
  -7   8  13       61.77       53.56      9.55 o 
  -6   8  13      469.48      519.94     22.57 o 
  -5   8  13      570.89      604.44     22.83 o 
  -4   8  13       22.11       34.74     15.35 o 
  -3   8  13       71.72       67.13     11.96 o 
  -2   8  13     1735.48     1811.47     49.14 o 
  -1   8  13     2377.28     2343.94     45.84 o 
   0   8  13       27.12       29.92      6.54 o 
   1   8  13      196.53      198.97     11.96 o 
   2   8  13     1071.52      979.95     28.90 o 
   3   8  13      281.01      315.07     17.22 o 
   4   8  13     1062.49     1051.80     39.86 o 
   5   8  13     1689.74     1720.82     34.52 o 
   6   8  13      918.56      913.60     26.01 o 
   7   8  13        5.43        7.95      6.10 o 
  -6   9  13      875.39      992.80     37.39 o 
  -5   9  13      293.12      291.97     21.05 o 
  -4   9  13     1635.09     1727.53     71.91 o 
  -3   9  13      384.08      387.85     33.94 o 
  -2   9  13     1793.90     1781.85     49.70 o 
  -1   9  13      261.71      268.57     19.71 o 
   0   9  13     2172.48     2169.91     44.75 o 
   1   9  13     1725.54     1740.78     49.10 o 
   2   9  13      120.08      119.13     12.26 o 
   3   9  13     4152.38     4121.87     68.30 o 
   4   9  13      105.22      124.83     19.14 o 
   5   9  13     4865.12     4833.88     66.41 o 
   6   9  13      241.51      263.80     20.80 o 
  -6  10  13        0.06        0.00     12.12 o 
  -5  10  13      122.03      120.39     22.62 o 
  -4  10  13       12.65        8.08     12.12 o 
  -3  10  13      699.68      721.55     46.06 o 
  -2  10  13        5.87       12.93     12.93 o 
  -1  10  13       27.43       25.35      9.99 o 
   0  10  13      689.55      762.49     32.28 o 
   1  10  13      606.41      645.37     30.56 o 
   2  10  13       14.52       29.04     10.50 o 
   3  10  13      732.68      678.23     31.98 o 
   5  10  13      109.05      105.04     21.82 o 
   0  11  13     1553.87     1578.85     67.87 o 
   1  11  13      258.77      353.10     33.94 o 
 -11   0  14      268.69      279.76     17.22 o 
 -10   0  14        9.86        8.48      6.87 o 
  -9   0  14      435.98      461.62     19.86 o 
  -8   0  14      305.01      306.48     16.21 o 
  -7   0  14      133.22      158.69     15.70 o 
  -6   0  14     2560.77     2449.48     58.56 o 
  -5   0  14     1716.29     1757.90     47.71 o 
  -4   0  14        1.22        5.83      6.40 o 
  -3   0  14     1205.25     1219.31     38.28 o 
  -2   0  14        2.08       -2.85      5.41 o 
  -1   0  14     5721.02     5594.72     97.70 o 
   0   0  14     1316.82     1358.01     50.90 o 
   1   0  14     8161.29     7991.47    126.82 o 
   2   0  14    10108.35    10031.03    176.15 o 
   3   0  14      610.80      620.88     22.55 o 
   4   0  14     1255.18     1317.83     31.31 o 
   5   0  14     1417.96     1444.30     33.64 o 
   6   0  14     1836.41     1872.32     39.73 o 
   7   0  14      452.60      424.62     18.94 o 
   8   0  14     4323.11     4292.12     68.68 o 
   9   0  14     8466.93     8482.44    123.61 o 
  10   0  14      139.43      132.62     15.97 o 
 -12   1  14      308.93      282.80     31.51 o 
 -11   1  14      367.39      364.55     16.41 o 
 -10   1  14      914.06      905.69     20.07 o 
  -9   1  14      221.29      220.46     10.39 o 
  -8   1  14       71.30       77.23      6.94 o 
  -7   1  14     1806.42     1801.33     34.94 o 
  -6   1  14      102.81      113.38      9.97 o 
  -5   1  14     1637.26     1641.27     32.51 o 
  -4   1  14        3.64        2.24      4.42 o 
  -3   1  14        4.57        8.46      4.54 o 
  -2   1  14       37.78       40.70      6.66 o 
  -1   1  14      153.49      177.26     10.59 o 
   0   1  14     1480.60     1420.53     29.18 o 
   1   1  14      384.80      440.13     16.06 o 
   2   1  14     2553.00     2526.53     35.38 o 
   3   1  14      120.84      129.92      7.69 o 
   4   1  14      759.28      779.59     16.70 o 
   5   1  14      273.69      285.43     10.57 o 
   6   1  14      619.35      610.28     15.55 o 
   7   1  14       29.50       27.28      5.17 o 
   8   1  14     1157.54     1183.70     22.74 o 
   9   1  14      186.44      170.19     10.97 o 
  10   1  14      228.93      241.19     12.61 o 
  11   1  14       14.45       -1.62     11.31 o 
 -11   2  14      333.31      323.63     16.08 o 
 -10   2  14     1988.09     2039.67     34.33 o 
  -9   2  14      448.53      497.05     14.72 o 
  -8   2  14      490.84      497.61     16.00 o 
  -7   2  14     2045.10     2041.29     37.65 o 
  -6   2  14     4996.89     4826.69     64.13 o 
  -5   2  14     1090.81     1103.98     27.29 o 
  -4   2  14     2371.13     2350.31     39.79 o 
  -3   2  14     4572.11     4520.30     60.09 o 
  -2   2  14       56.38       63.26     10.15 o 
  -1   2  14     1166.80     1152.68     26.94 o 
   0   2  14      298.34      297.34     13.41 o 
   1   2  14      887.90      842.72     22.40 o 
   2   2  14      103.53      112.64      8.12 o 
   3   2  14      234.05      226.99     10.51 o 
   4   2  14     1730.86     1713.91     25.97 o 
   5   2  14        5.87        6.01      3.92 o 
   6   2  14     1963.50     1923.68     28.58 o 
   7   2  14      571.01      559.86     15.24 o 
   8   2  14       33.35       31.46      6.08 o 
   9   2  14     1462.61     1487.33     28.80 o 
  10   2  14      134.40      172.57     11.18 o 
  11   2  14     1207.28     1276.67     87.67 o 
 -11   3  14     1776.25     1780.39     36.33 o 
 -10   3  14      815.87      825.33     21.49 o 
  -9   3  14       47.30       47.12      7.25 o 
  -8   3  14      605.45      601.15     17.58 o 
  -7   3  14      911.40      903.52     24.22 o 
  -6   3  14     1716.20     1751.19     43.85 o 
  -5   3  14      774.10      773.30     22.02 o 
  -4   3  14     5960.96     5867.21     74.36 o 
  -3   3  14     3458.07     3370.23     49.59 o 
  -2   3  14       77.51       94.74      8.88 o 
  -1   3  14      580.37      601.78     21.81 o 
   0   3  14     1041.67      999.01     24.10 o 
   1   3  14      122.72      124.59      9.47 o 
   2   3  14      298.43      266.41     11.03 o 
   3   3  14     2895.43     2827.27     38.69 o 
   4   3  14     4397.90     4288.72     47.70 o 
   5   3  14       56.88       68.50      6.53 o 
   6   3  14     2557.75     2528.27     33.78 o 
   7   3  14     1361.88     1399.26     26.98 o 
   8   3  14      117.38      110.54      9.63 o 
   9   3  14        2.53        3.77      5.02 o 
  10   3  14      540.10      568.98     60.60 o 
 -11   4  14       16.66        7.25      9.09 o 
 -10   4  14      409.47      439.51     16.22 o 
  -9   4  14      444.07      492.06     20.52 o 
  -8   4  14      136.72      133.68     10.90 o 
  -7   4  14      217.78      241.45     13.12 o 
  -6   4  14      130.81      132.30     10.39 o 
  -5   4  14      692.83      726.55     30.60 o 
  -4   4  14       63.08       58.03      8.63 o 
  -3   4  14      643.45      690.57     20.50 o 
  -2   4  14     1612.66     1534.24     30.80 o 
  -1   4  14      705.12      691.71     20.08 o 
   0   4  14     1115.66     1067.78     25.02 o 
   1   4  14       38.91       29.87      5.85 o 
   2   4  14      903.82      932.94     20.53 o 
   3   4  14     2479.46     2503.38     40.90 o 
   4   4  14     1411.86     1455.60     23.85 o 
   5   4  14      108.48      127.05      8.16 o 
   6   4  14      847.73      846.37     22.68 o 
   7   4  14     1038.19     1020.10     26.01 o 
   8   4  14       42.48       24.19      6.68 o 
   9   4  14        0.15        6.73      6.30 o 
 -10   5  14     3787.86     3701.04     76.84 o 
  -9   5  14      305.88      324.83     16.12 o 
  -8   5  14     6214.69     6293.80     78.35 o 
  -7   5  14        5.19        7.61      5.85 o 
  -6   5  14     1951.61     1947.80     41.05 o 
  -5   5  14      231.22      247.82     13.53 o 
  -4   5  14     2135.77     2124.46     37.77 o 
  -3   5  14     6018.72     5896.55     72.81 o 
  -2   5  14       49.09       54.00      9.84 o 
  -1   5  14     3930.85     3872.23     66.83 o 
   0   5  14      254.32      291.08     13.51 o 
   1   5  14      538.08      548.75     15.70 o 
   2   5  14       22.33       17.69      4.84 o 
   3   5  14     1626.98     1588.55     34.99 o 
   4   5  14     3632.19     3547.39     45.81 o 
   5   5  14      314.78      331.16     19.94 o 
   6   5  14     3546.65     3569.83     64.38 o 
   7   5  14     2040.99     2041.77     38.65 o 
   8   5  14      462.88      441.11     18.03 o 
   9   5  14      766.45      812.05     47.67 o 
  -9   6  14       14.15        5.25      9.14 o 
  -8   6  14      938.31      932.78     32.27 o 
  -7   6  14      291.89      265.61     16.79 o 
  -6   6  14     1304.18     1321.66     34.48 o 
  -5   6  14       83.85       88.24      9.45 o 
  -4   6  14      752.41      775.81     22.01 o 
  -3   6  14      262.32      255.68     15.64 o 
  -2   6  14       74.10       76.72      8.54 o 
  -1   6  14      370.92      374.05     15.74 o 
   0   6  14        0.60       -2.91      4.55 o 
   1   6  14      341.96      363.65     13.30 o 
   2   6  14      949.60     1015.21     25.66 o 
   3   6  14      429.36      420.65     16.26 o 
   4   6  14        9.48        3.65      5.90 o 
   5   6  14      221.74      219.75     12.76 o 
   6   6  14      137.88      134.77     11.08 o 
   7   6  14     1307.64     1356.56     36.62 o 
   8   6  14       30.79       25.10     12.93 o 
  -8   7  14     3433.63     3449.41     74.79 o 
  -7   7  14      497.10      474.21     21.43 o 
  -6   7  14       84.42      100.36     18.99 o 
  -5   7  14       54.87       46.33     10.81 o 
  -4   7  14       58.04       75.55      8.85 o 
  -3   7  14     1211.45     1192.27     33.70 o 
  -2   7  14      369.99      396.40     16.06 o 
  -1   7  14     6019.12     6080.10     87.05 o 
   0   7  14     2693.71     2736.81     51.70 o 
   1   7  14     3317.97     3418.61     50.63 o 
   2   7  14     2062.87     2166.79     38.51 o 
   3   7  14     1172.78     1142.43     32.10 o 
   4   7  14     1804.82     1805.66     41.77 o 
   5   7  14       31.02       56.92     13.23 o 
   6   7  14      963.97      921.31     25.53 o 
   7   7  14      576.13      625.77     24.53 o 
  -8   8  14     1075.60     1098.89     55.75 o 
  -7   8  14        8.55        9.70     12.93 o 
  -6   8  14     1124.38     1136.18     57.77 o 
  -5   8  14     1074.42     1074.38     59.39 o 
  -4   8  14        9.57       16.16     12.93 o 
  -3   8  14     1179.19     1178.29     40.55 o 
  -2   8  14        4.63       12.28      8.51 o 
  -1   8  14     3793.24     3670.64     62.44 o 
   0   8  14      161.36      187.06     14.15 o 
   1   8  14     1953.76     1994.85     37.07 o 
   2   8  14     1925.71     1862.89     41.92 o 
   3   8  14        1.82        7.34      6.76 o 
   4   8  14     2330.42     2295.42     48.60 o 
   5   8  14      554.51      631.04     25.29 o 
   6   8  14     6124.03     6312.99    153.52 o 
  -4   9  14     1618.07     1544.11     69.49 o 
  -3   9  14        1.49       -3.23     10.50 o 
  -2   9  14      115.94      147.02     16.85 o 
  -1   9  14        0.10       -5.98      5.98 o 
   0   9  14      667.59      805.00     46.06 o 
   1   9  14       36.22       25.79      9.99 o 
   2   9  14      537.54      545.90     23.15 o 
   3   9  14     1779.88     1834.06     43.29 o 
   4   9  14       33.55       34.30     11.38 o 
  -2  10  14      177.52      168.87     25.86 o 
  -1  10  14      614.84      583.38     42.02 o 
   0  10  14       11.45       19.39     13.74 o 
   1  10  14     1133.37     1235.87     43.07 o 
 -11   1  15      775.16      751.49     31.71 o 
 -10   1  15      361.15      397.15     19.61 o 
  -9   1  15     1085.08     1032.50     28.18 o 
  -8   1  15        0.08        3.13      5.58 o 
  -7   1  15     2443.20     2466.84     46.30 o 
  -6   1  15     2119.84     2144.48     39.68 o 
  -5   1  15     1227.06     1297.79     29.68 o 
  -4   1  15     3496.94     3448.25     52.11 o 
  -3   1  15       13.11       25.02      6.30 o 
  -2   1  15      873.51      854.01     23.12 o 
  -1   1  15      163.51      176.89     11.30 o 
   0   1  15     6361.95     6208.48     76.45 o 
   1   1  15     4949.89     4870.69     64.54 o 
   2   1  15     5006.76     5087.45     66.44 o 
   3   1  15     3862.72     3714.80     54.02 o 
   4   1  15       11.40       15.15      4.92 o 
   5   1  15       30.76       29.96      5.28 o 
   6   1  15      249.79      266.13     11.17 o 
   7   1  15     1675.65     1676.20     27.69 o 
   8   1  15     3890.84     3974.19     47.21 o 
   9   1  15     1073.82     1146.12     25.75 o 
  -9   2  15      418.86      441.97     18.19 o 
  -8   2  15     1234.77     1233.81     29.76 o 
  -7   2  15      375.10      410.92     17.07 o 
  -6   2  15     4187.43     4140.67     59.39 o 
  -5   2  15       89.81       91.07      9.48 o 
  -4   2  15      863.51      873.17     23.83 o 
  -3   2  15     1919.59     1911.66     36.46 o 
  -2   2  15     1659.30     1702.26     33.83 o 
  -1   2  15       19.89       30.10      6.46 o 
   0   2  15      607.43      630.54     21.93 o 
   1   2  15     3762.94     3768.03     54.43 o 
   2   2  15        3.21        8.16      5.36 o 
   3   2  15     2674.81     2639.48     37.96 o 
   4   2  15      879.26      880.79     20.89 o 
   5   2  15      422.27      425.71     13.36 o 
   6   2  15     1145.00     1194.65     22.71 o 
   7   2  15      148.80      159.07      9.35 o 
   8   2  15        0.68        1.07      4.93 o 
   9   2  15      243.60      242.77     14.42 o 
  10   2  15      425.80      427.44     36.36 o 
 -10   3  15       46.59       47.67     16.97 o 
  -9   3  15      484.14      458.27     21.59 o 
  -8   3  15       72.11       47.28      8.35 o 
  -7   3  15     2245.05     2264.93     41.38 o 
  -6   3  15      178.54      207.60     12.79 o 
  -5   3  15     3167.65     3150.56     49.68 o 
  -4   3  15      942.50      944.79     24.83 o 
  -3   3  15      223.65      241.58     13.20 o 
  -2   3  15       89.41       95.81      9.46 o 
  -1   3  15      133.22      155.68     10.99 o 
   0   3  15      174.83      183.32     11.49 o 
   1   3  15        3.67       11.70      5.42 o 
   2   3  15      295.80      283.21     13.86 o 
   3   3  15     1382.97     1365.95     26.11 o 
   4   3  15     1186.22     1209.68     24.83 o 
   5   3  15      853.85      837.40     21.12 o 
   6   3  15     1116.83     1073.05     21.51 o 
   7   3  15      863.05      858.63     21.48 o 
   8   3  15      414.60      415.96     15.73 o 
   9   3  15      696.29      722.85     33.08 o 
 -10   4  15      648.97      750.64     45.25 o 
  -9   4  15     2765.91     2905.61     97.77 o 
  -8   4  15        4.87        5.15      9.02 o 
  -7   4  15     2073.84     2041.15     38.98 o 
  -6   4  15      130.64      140.66     11.39 o 
  -5   4  15     2271.41     2244.17     48.49 o 
  -4   4  15     1119.46     1136.77     31.84 o 
  -3   4  15      865.44      864.40     23.70 o 
  -2   4  15     2617.33     2561.16     43.12 o 
  -1   4  15      171.74      174.60     11.28 o 
   0   4  15      284.89      274.59     13.92 o 
   1   4  15       56.16       45.21      7.26 o 
   2   4  15      174.07      166.85     11.30 o 
   3   4  15     2840.06     2799.06     40.00 o 
   4   4  15      125.64      150.47      9.83 o 
   5   4  15     6870.13     6944.94     74.33 o 
   6   4  15     2190.69     2135.31     34.79 o 
   7   4  15      322.80      324.79     15.84 o 
   8   4  15      220.23      211.36     15.85 o 
  -9   5  15      205.40      211.70     28.28 o 
  -8   5  15      247.28      289.23     21.69 o 
  -7   5  15       26.22       23.60      7.82 o 
  -6   5  15      167.52      191.48     12.38 o 
  -5   5  15        4.23       11.75      5.77 o 
  -4   5  15       20.71       18.42      6.07 o 
  -3   5  15       24.64       22.60      8.16 o 
  -2   5  15        4.26       20.80      6.13 o 
  -1   5  15       29.04       29.92      6.91 o 
   0   5  15       44.51       36.54      6.98 o 
   1   5  15      166.81      196.46     12.08 o 
   2   5  15       79.73       86.23      9.02 o 
   3   5  15        5.11        7.89      4.83 o 
   4   5  15      126.58      122.01     10.59 o 
   5   5  15       62.63       76.54     12.71 o 
   6   5  15     1365.36     1364.20     31.04 o 
   7   5  15      331.46      323.12     16.11 o 
   8   5  15      107.45      110.70     21.82 o 
  -7   6  15     2201.67     2193.31     57.40 o 
  -6   6  15      203.34      187.57     14.91 o 
  -5   6  15       69.38       69.18      9.45 o 
  -4   6  15       24.16       31.70      7.15 o 
  -3   6  15      372.03      393.24     16.75 o 
  -2   6  15     6738.17     7030.52     84.53 o 
  -1   6  15       51.92       58.73      8.56 o 
   0   6  15     6023.20     5979.63     75.31 o 
   1   6  15      542.87      554.00     22.21 o 
   2   6  15       99.15       66.99     10.26 o 
   3   6  15       78.89       65.58      8.47 o 
   4   6  15       25.60       24.16      7.59 o 
   5   6  15     1799.26     1851.65     43.39 o 
   6   6  15       16.06       25.26      9.99 o 
   7   6  15     1850.62     1893.98     72.72 o 
  -7   7  15     1601.14     1645.92     70.30 o 
  -6   7  15       40.80       56.56     17.78 o 
  -5   7  15       46.73       69.50     12.85 o 
  -4   7  15       27.25       22.15      6.66 o 
  -3   7  15       10.10       11.56      6.04 o 
  -2   7  15     1431.22     1435.80     36.68 o 
  -1   7  15      517.93      561.45     22.85 o 
   0   7  15     3883.18     3859.46     73.42 o 
   1   7  15      276.74      248.59     16.01 o 
   2   7  15       58.26       77.47      9.33 o 
   3   7  15      780.57      805.51     27.45 o 
   4   7  15      337.11      358.76     19.35 o 
   5   7  15      994.83     1022.07     37.99 o 
  -6   8  15       34.11       31.51     14.54 o 
  -3   8  15       51.31       39.99     11.13 o 
  -2   8  15     2861.91     2983.68     70.28 o 
  -1   8  15      490.86      457.38     21.10 o 
   0   8  15      359.33      368.03     19.05 o 
   1   8  15       43.52       40.52     11.04 o 
   2   8  15      527.78      523.02     22.66 o 
   3   8  15       63.49       39.49     23.43 o 
   4   8  15     1146.01     1175.66     58.18 o 
  -2   9  15     1625.33     1666.12     71.91 o 
  -1   9  15      177.14      226.98     20.00 o 
   0   9  15     2736.76     2786.83     98.58 o 
   2   9  15     1996.01     2107.62     56.26 o 
  -9   0  16       26.49       29.90     15.35 o 
  -8   0  16     1446.01     1439.52     47.11 o 
  -7   0  16      225.12      240.53     28.68 o 
  -6   0  16      687.08      694.64     32.28 o 
  -5   0  16     3303.39     3316.08    105.85 o 
  -4   0  16      534.00      527.10     37.17 o 
  -3   0  16    10059.10    10121.52    159.39 o 
  -2   0  16      126.69      153.09     25.45 o 
  -1   0  16     9169.09     9213.74    183.01 o 
   0   0  16      204.21      209.11     17.99 o 
   1   0  16     3318.91     3385.12     74.27 o 
   2   0  16     3097.77     3048.63     69.68 o 
   3   0  16      171.03      130.47     15.39 o 
   4   0  16     1637.90     1658.54     82.82 o 
   5   0  16      212.69      211.21     21.41 o 
   6   0  16     1231.10     1325.43     36.50 o 
   7   0  16      544.54      520.80     22.46 o 
   8   0  16      557.30      608.37     40.80 o 
  -9   1  16       16.09       -1.62     12.93 o 
  -8   1  16      363.23      386.44     23.67 o 
  -7   1  16     1873.46     1887.18     38.57 o 
  -6   1  16       39.06       48.84      8.13 o 
  -5   1  16     1399.26     1435.11     32.52 o 
  -4   1  16      758.04      775.37     23.43 o 
  -3   1  16     1213.77     1193.94     29.09 o 
  -2   1  16      993.47     1005.41     26.45 o 
  -1   1  16      864.63      815.82     26.59 o 
   0   1  16     1055.57     1059.05     26.96 o 
   1   1  16       14.83       16.05      5.99 o 
   2   1  16      622.56      618.11     20.57 o 
   3   1  16      596.30      629.71     32.89 o 
   4   1  16       74.64       84.95      9.43 o 
   5   1  16     2131.34     2163.62     42.46 o 
   6   1  16      873.13      871.37     19.86 o 
   7   1  16        9.19        6.83      4.54 o 
   8   1  16        0.00        3.89      6.65 o 
  -9   2  16        0.09       13.74     13.74 o 
  -8   2  16      402.38      456.24     21.86 o 
  -7   2  16      810.46      817.53     24.74 o 
  -6   2  16     2260.01     2259.44     42.21 o 
  -5   2  16      675.31      686.10     22.42 o 
  -4   2  16       32.33       14.65      6.45 o 
  -3   2  16     2557.89     2648.75     45.55 o 
  -2   2  16      966.73      958.88     25.74 o 
  -1   2  16      291.69      319.69     14.94 o 
   0   2  16      140.27      146.18     11.18 o 
   1   2  16     1251.87     1211.09     28.88 o 
   2   2  16      897.93      873.47     26.48 o 
   3   2  16       19.72       33.46     17.71 o 
   4   2  16     3357.78     3394.04     52.99 o 
   5   2  16     1622.69     1691.53     31.07 o 
   6   2  16      774.57      794.30     18.99 o 
   7   2  16      327.32      304.55     15.42 o 
   8   2  16      761.26      758.43     32.55 o 
  -8   3  16      743.37      768.44     33.39 o 
  -7   3  16      482.29      463.30     24.26 o 
  -6   3  16     1393.91     1423.24     32.50 o 
  -5   3  16     2507.23     2580.81     45.45 o 
  -4   3  16     1473.18     1481.49     32.90 o 
  -3   3  16     2227.11     2205.92     40.80 o 
  -2   3  16        2.54        6.36      5.42 o 
  -1   3  16       68.58       73.27     14.58 o 
   0   3  16     1533.06     1488.99     34.75 o 
   1   3  16       27.67       39.31      7.26 o 
   2   3  16     1497.01     1470.10     32.10 o 
   3   3  16      920.11      970.60     25.92 o 
   4   3  16     4207.09     4104.47     59.86 o 
   5   3  16       14.61       31.99      7.97 o 
   6   3  16     2464.68     2512.10     39.30 o 
   7   3  16     1061.70     1143.98     32.34 o 
  -7   4  16        0.52       -0.74      6.53 o 
  -6   4  16      371.09      377.56     18.54 o 
  -5   4  16        0.34        2.77      5.57 o 
  -4   4  16        7.62       19.47      6.93 o 
  -3   4  16        8.82       10.96      5.89 o 
  -2   4  16      131.63      161.39     11.80 o 
  -1   4  16        1.94       -1.61      4.91 o 
   0   4  16       23.97       23.38      6.28 o 
   1   4  16       39.80       29.46     11.66 o 
   2   4  16       23.51       23.89      6.62 o 
   3   4  16      200.54      208.03     13.19 o 
   4   4  16      208.26      223.43     12.00 o 
   5   4  16       56.98       54.93      7.65 o 
   6   4  16      751.22      816.90     46.86 o 
   7   4  16      133.76      129.84     16.00 o 
  -7   5  16      429.92      465.41     38.78 o 
  -6   5  16     1027.48     1080.39     32.33 o 
  -5   5  16       51.02       44.34      8.06 o 
  -4   5  16      190.72      225.53     18.89 o 
  -3   5  16      607.27      602.71     20.70 o 
  -2   5  16      350.61      363.95     16.44 o 
  -1   5  16     2619.84     2633.52     47.00 o 
   0   5  16     2358.90     2366.83     42.50 o 
   1   5  16      399.34      392.58     16.84 o 
   2   5  16      557.18      590.75     20.39 o 
   3   5  16       96.41       91.07      9.87 o 
   4   5  16     2141.57     2233.76     47.85 o 
   5   5  16      646.00      693.27     43.63 o 
   6   5  16     3477.37     3434.04    105.04 o 
  -6   6  16      717.52      810.43     48.48 o 
  -5   6  16       18.47       20.05      7.84 o 
  -4   6  16       12.25       17.21      6.93 o 
  -3   6  16      127.94      141.98     11.34 o 
  -2   6  16      736.26      740.99     22.90 o 
  -1   6  16       97.35      116.37     11.67 o 
   0   6  16      372.64      411.26     17.44 o 
   1   6  16       63.50       78.19     13.00 o 
   2   6  16       19.11       16.78      7.43 o 
   3   6  16        7.83       10.91      9.14 o 
   4   6  16      142.02      121.20     21.82 o 
   5   6  16      653.37      569.65     40.40 o 
  -4   7  16       20.89       19.72      8.05 o 
  -3   7  16     1567.30     1630.97     41.23 o 
  -2   7  16        0.55       11.20      7.27 o 
  -1   7  16     4472.20     4425.86     73.68 o 
   0   7  16     1968.17     2044.03     46.17 o 
   1   7  16      712.67      681.73     25.93 o 
   2   7  16        7.06       -4.85     11.31 o 
   4   7  16       10.88       34.74     14.54 o 
  -1   8  16     4533.93     4339.82    125.24 o 
   0   8  16     1056.89     1134.94     40.85 o 
  -6   1  17      603.71      621.65     38.78 o 
  -5   1  17      772.45      841.80     25.82 o 
  -4   1  17     4610.95     4687.25     67.37 o 
  -3   1  17       81.27       99.52     10.97 o 
  -2   1  17     2788.41     2885.02     49.46 o 
  -1   1  17      132.36      144.93     11.90 o 
   0   1  17     1249.19     1264.48     30.70 o 
   1   1  17     1282.66     1328.91     31.60 o 
   2   1  17      647.60      679.44     22.71 o 
   3   1  17     2565.66     2638.86     46.56 o 
   4   1  17      412.49      408.31     18.07 o 
   5   1  17      249.38      233.53     14.22 o 
   6   1  17      637.04      632.67     44.44 o 
  -5   2  17       40.26       38.89      8.08 o 
  -4   2  17      398.94      421.11     18.16 o 
  -3   2  17     1557.35     1611.05     52.83 o 
  -2   2  17     1043.92     1049.73     28.05 o 
  -1   2  17      397.11      420.24     18.08 o 
   0   2  17      416.07      430.57     18.31 o 
   1   2  17      404.13      371.09     16.95 o 
   2   2  17        0.02        6.02      6.13 o 
   3   2  17      998.42     1083.21     28.48 o 
   4   2  17      465.92      453.76     18.72 o 
   5   2  17     1791.26     1828.53     75.14 o 
   6   2  17       26.58       18.93     14.54 o 
  -6   3  17      259.53      273.11     31.51 o 
  -5   3  17      833.01      855.73     49.70 o 
  -4   3  17      434.82      432.79     18.58 o 
  -3   3  17     1144.54     1145.51     29.49 o 
  -2   3  17      281.70      352.82     16.86 o 
  -1   3  17      928.99      895.50     25.83 o 
   0   3  17      140.01      132.99     11.21 o 
   1   3  17      815.58      862.10     25.45 o 
   2   3  17     1482.05     1517.28     33.99 o 
   3   3  17     4303.35     4292.43     63.11 o 
   4   3  17      497.25      479.15     26.85 o 
   5   3  17      677.71      693.48     31.98 o 
   6   3  17      655.89      696.98     31.36 o 
  -5   4  17       92.69      109.89     23.43 o 
  -4   4  17      560.38      587.36     24.57 o 
  -3   4  17      111.84      112.42     10.90 o 
  -2   4  17      812.71      797.71     24.43 o 
  -1   4  17      187.86      212.73     13.73 o 
   0   4  17     1975.48     2014.69     39.88 o 
   1   4  17     2610.13     2550.23     45.73 o 
   2   4  17      364.47      387.64     20.37 o 
   3   4  17     5523.30     5521.89    209.68 o 
   4   4  17      163.75      189.22     18.56 o 
   5   4  17     3200.28     3310.42    104.23 o 
  -4   5  17      215.64      206.04     29.09 o 
  -3   5  17      960.56      981.54     31.56 o 
  -2   5  17        4.46        2.81      6.76 o 
  -1   5  17      164.06      161.67     12.72 o 
   0   5  17      278.65      306.46     15.85 o 
   1   5  17      124.98      116.02     17.06 o 
   2   5  17       36.65       37.31     11.38 o 
   3   5  17      258.64      226.24     28.28 o 
  -2   6  17     3432.54     3529.39    109.89 o 
  -1   6  17      574.80      552.68     39.59 o 
   1   6  17     1170.20     1199.90     59.79 o 
   2   6  17       31.39       34.74     15.35 o 
                                                 
